# Supplementary material for: Impact of obesity on intensive care unit outcomes in older patients with critical illness: A cohort study
Source: PLoS One. 2024 Feb 14;19(2):e0297635. doi: 10.1371/journal.pone.0297635 (PMC10866459; doi:10.1371/journal.pone.0297635)
Supplement: S1 Dataset — (XLS) [file pone.0297635.s014.xls]

PATIENTUNITSTAYID	D30	CARDIOVASCULAR_DEATH	NONCARDIOVASCUALR_DEATH	AGE	GENDER	ETHNICITY	APACHE	GCS	HR	MBP	CIRCULATORY	RESPIRATORY	DIGESTIVE	GENITOURINARY	NERVOUS	ENDOCRINE	TRAUMA	OTHER_INFECTIOUS	HEMATOLOGICAL_SYSTEM	OTHER_DISEASE	CHD	STROKE_TIA	DM	HBP	HF	PAD	COPD	RF	DEMENTIA	CIRRHOSIS	VENT	INTUBATED	DIALYSIS	VASOACTIVE	UNITTYPE	UNITADMITSOURCE	HOSPITALID	LOS.DAY	BMI	HOSPITALDISCHARGEYEAR
1000020	0	0	0	84	0	0	63	14	144	121	1	0	0	0	0	0	0	0	0	0	1	0	0	1	1	1	1	0	0	0	0	0	0	0	1	2	2	8.1	19.2	2014
1000050	0	0	0	88	1	0	46	14	95	47	1	0	0	0	0	0	0	0	0	0	0	1	0	1	0	0	0	0	0	0	0	0	0	0	2	0	2	8	35.3	2014
1000114	1	0	1	71	0	0	150	3	117	50	0	1	0	0	0	0	0	0	0	0	0	0	0	1	0	0	0	0	0	0	1	1	0	0	3	4	2	5.1	22.5	2015
1000149	0	0	0	73	1	0	52	15	93	42	1	0	0	0	0	0	0	0	0	0	0	0	0	0	0	0	0	0	0	0	0	0	0	0	1	0	2	5.9	22.4	2015
1000207	0	0	0	61	0	1					1	0	0	0	0	0	0	0	0	0	0	0	0	0	0	0	0	0	0	0	0	0	0	0	1	1	2	5.2	24	2014
1000217	0	0	0	61	1	1	88	6	133	152	0	0	0	0	0	0	0	0	1	0	0	0	0	0	0	0	0	0	0	0	1	0	0	0	3	0	2	5.7	22.8	2015
1000290	0	0	0	69	0	0	73	15	44	59	1	0	0	0	0	0	0	0	0	0	1	0	0	0	0	0	0	0	0	0	0	0	0	0	1	2	2	4.7	25.6	2014
1000332	0	0	0	64	0	0	49	8	87	62	0	1	0	0	0	0	0	0	0	0	0	1	0	0	0	0	0	0	0	0	1	0	0	0	3	0	2	3.4	36.1	2015
1000407	0	0	0	62	0	0	55	15	118	132	1	0	0	0	0	0	0	0	0	0	0	0	0	1	1	0	0	0	0	0	0	0	0	0	1	1	2	21.2	44.3	2014
1000472	0	0	0	71	1	0	52	15	92	184	1	0	0	0	0	0	0	0	0	0	0	0	0	0	0	0	0	0	0	0	0	0	0	0	3	2	2	19.2	35.2	2015
1000506	0	0	0	79	1	0	23	15	60	74	0	0	0	0	0	0	0	0	0	1	0	0	0	1	0	0	0	0	0	0	0	0	0	0	1	0	2	1.3	37.2	2014
1000532	1	0	1	86	0	0	84	13	152	54	0	1	0	0	0	0	0	0	0	0	0	0	0	0	0	0	0	0	0	0	0	0	0	0	3	4	2	21.3	19.2	2015
1000557	0	0	0	60	0	0	61	8	116	57	0	1	0	0	0	0	0	0	0	0	0	0	0	0	0	0	1	0	0	0	1	1	0	0	3	0	2	9.2	22.2	2014
1000586	1	1	0	68	0	1	90	7	112	198	1	0	0	0	0	0	0	0	0	0	0	0	0	0	0	0	0	0	0	0	0	1	0	0	3	2	2	1.3	21.3	2015
1000643	0	0	0	88	1	0	73	13	143	120	0	0	1	0	0	0	0	0	0	0	0	0	0	1	0	0	0	1	1	0	0	0	0	0	3	2	2	12.6	18.6	2014
1000708	0	0	0	80	1	0	54	12	80	63	1	0	0	0	0	0	0	0	0	0	1	0	0	1	0	0	0	0	0	0	0	1	0	0	1	1	2	4.1	29.8	2015
1000723	0	0	0	88	1	0	60	14	135	61	0	0	1	0	0	0	0	0	0	0	0	0	0	0	0	0	0	0	0	0	0	0	0	0	0	0	2	5.6	28.2	2014
1000755	0	0	0	74	0	1	121	3	118	41	0	0	0	0	1	0	0	0	0	0	1	0	1	1	0	1	0	1	0	0	0	0	0	0	2	3	2	42.1	31.7	2014
1000768	0	0	0	77	1	0	82	7	102	58	1	0	0	0	0	0	0	0	0	0	0	0	0	0	0	0	0	0	0	0	0	0	0	0	1	4	2	9	23.8	2015
1000782	1	0	1	90	0	0	102	13	120	44	0	1	0	0	0	0	0	0	0	0	1	0	0	0	0	0	0	1	0	0	1	0	0	0	0	4	2	2.7	31.6	2015
1000810	0	0	0	83	1	0	55	14	95	41	0	0	0	0	1	0	0	0	0	0	1	0	0	0	0	0	0	0	0	0	0	0	0	0	2	4	2	7	24.2	2014
1000887	0	0	0	70	0	0	38	15	107	62	1	0	0	0	0	0	0	0	0	0	0	0	0	0	0	0	0	0	0	0	0	0	0	0	1	0	2	1.5	33.4	2014
1000890	0	0	0	84	0	0	55	15	137	149	1	0	0	0	0	0	0	0	0	0	1	0	0	0	0	0	0	0	0	0	0	0	0	0	1	0	2	1.1	30.3	2014
1000967	0	0	0	79	0	0	54	10	102	57	1	0	0	0	0	0	0	0	0	0	1	0	0	1	0	1	0	1	0	0	1	1	0	0	1	1	2	3.1	21.7	2015
1001005	0	0	0	84	1	0	62	15	48	52	0	0	1	0	0	0	0	0	0	0	0	0	0	1	0	0	0	0	0	0	0	0	0	0	3	2	2	4.8	29.8	2014
1001038	0	0	0	71	1	0	79	7	82	144	1	0	0	0	0	0	0	0	0	0	1	1	0	1	0	0	0	0	0	0	0	0	0	0	2	0	2	7.8	32.6	2014
1001081	0	0	0	74	1	1	45	14	95	139	0	1	0	0	0	0	0	0	0	0	1	0	1	0	0	0	0	0	0	0	1	0	0	0	3	0	2	6.8	34.2	2014
1001166	0	0	0	69	1	0	83	14	142	43	0	0	1	0	0	0	0	0	0	0	0	0	0	0	0	0	0	0	0	0	0	0	0	0	3	0	2	11.9	20.7	2015
1001328	0	0	0	64	1	0	60	15	110	54	1	0	0	0	0	0	0	0	0	0	0	0	0	0	0	0	0	0	0	0	0	0	0	0	1	0	2	2.2	23.4	2014
1001457	0	0	0	72	0	0	84	12	106	55	1	0	0	0	0	0	0	0	0	0	0	0	0	0	0	0	0	0	0	0	1	1	0	0	1	1	2	3.2	28.4	2015
1001599	0	0	0	60	0	4	86	10	111	125	0	1	0	0	0	0	0	0	0	0	0	0	0	0	0	0	0	0	0	0	1	0	0	0	0	1	2	19	29.9	2014
1001610	0	0	0	64	1	0	64	13	50	54	1	0	0	0	0	0	0	0	0	0	0	0	0	0	0	0	0	0	0	0	0	0	0	0	0	2	2	3.4	28.7	2015
1001672	0	0	0	77	1	0	60	14	60	56	1	0	0	0	0	0	0	0	0	0	1	1	0	0	0	1	0	1	0	0	0	0	0	0	1	0	2	5.6	20.6	2014
1001714	0	0	0	67	0	1	27	14	92	107	1	0	0	0	0	0	0	0	0	0	0	0	0	0	0	0	0	0	0	0	0	0	0	0	1	0	2	9.8	50.4	2015
1001730	0	0	0	85	0	1	57	15	97	50	0	0	1	0	0	0	0	0	0	0	0	0	0	1	0	0	0	0	0	0	0	0	0	0	3	0	2	4.9	25.7	2014
1001793	0	0	0	90	1	0	47	15	132	109	1	0	0	0	0	0	0	0	0	0	1	0	0	0	0	0	0	0	0	0	0	0	0	0	1	0	2	4.7	27.5	2015
1001809	0	0	0	70	1	0		12	100	48	0	0	0	1	0	0	0	0	0	0	0	0	0	0	0	0	0	0	0	0	0	0	0	0	3	2	2	7.8	27.3	2015
1001885	0	0	0	65	0	4	30	15	101	151	1	0	0	0	0	0	0	0	0	0	0	0	0	1	0	0	0	0	0	0	0	0	0	0	1	0	2	2.1	24.3	2014
1001888	0	0	0	62	0	0	38	15	121	136	0	0	1	0	0	0	0	0	0	0	0	0	0	1	0	0	0	0	0	0	0	0	0	0	3	0	2	1.9	20.7	2014
1002016	0	0	0	61	1	0	139	3	115	44	1	0	0	0	0	0	0	0	0	0	0	0	0	0	0	0	0	0	0	0	1	1	0	0	0	0	2	22.5	40.1	2014
1002025	0	0	0	78	1	0	109	3	51	173	0	0	0	0	1	0	0	0	0	0	0	0	0	0	0	0	0	0	0	0	1	1	0	0	2	0	2	32.1	33.2	2014
1002027	1	1	0	74	1	0	73	13	133	52	1	0	0	0	0	0	0	0	0	0	1	0	0	1	1	0	0	1	0	0	0	0	1	0	3	4	2	1	18.3	2014
1002183	0	0	0	89	1	0	71	15	120	136	1	0	0	0	0	0	0	0	0	0	0	0	0	0	0	0	0	0	0	0	0	0	0	0	0	2	2	3.6	29.4	2015
1002198	0	0	0	73	0	0	68	11	90	59	1	0	0	0	0	0	0	0	0	0	0	0	0	0	0	0	0	0	0	0	1	1	0	0	1	1	2	3.9	30.7	2015
1002260	1	0	1	84	1	0	62	9	60	62	0	1	0	0	0	0	0	0	0	0	0	0	0	0	0	0	0	0	0	0	1	0	0	0	3	0	2	4.5	26.3	2015
1002395	0	0	0	61	0	0	36	15	49	113	1	0	0	0	0	0	0	0	0	0	0	0	0	0	0	0	0	0	0	0	0	0	0	0	1	0	2	3.4	22.3	2014
1002409	0	0	0	82	0	1	106	7	109	42	0	1	0	0	0	0	0	0	0	0	0	0	0	0	1	0	0	0	0	0	1	0	0	0	3	0	2	1.4	26.2	2015
1002422	0	0	0	62	0	0	85	15	111	40	0	0	1	0	0	0	0	0	0	0	0	0	0	1	0	0	0	0	0	0	0	0	0	0	3	4	2	15.7	27.3	2015
1002521	0	0	0	83	0	0	27	14	86	64	0	1	0	0	0	0	0	0	0	0	0	0	0	1	1	0	0	0	0	0	1	0	0	0	3	2	2	18.4	28.4	2014
1002551	0	0	0	60	1	0	37	15	97	58	0	0	1	0	0	0	0	0	0	0	0	1	0	1	0	0	0	0	0	0	0	0	0	0	3	0	2	1.6	28.5	2015
1002616	0	0	0	88	1	0	65	15	119	64	1	0	0	0	0	0	0	0	0	0	0	0	0	0	0	0	0	0	0	0	0	0	0	0	1	0	2	4	17.1	2014
1002787	0	0	0	61	0	0	33	13	99	110	0	1	0	0	0	0	0	0	0	0	0	0	0	0	0	0	0	0	0	0	0	0	0	0	0	3	2	1.7	31.8	2014
1002968	0	0	0	60	1	0	48	15	58	46	0	0	1	0	0	0	0	0	0	0	0	0	0	0	0	0	0	0	0	0	0	0	0	0	3	4	2	24.6	43.2	2014
1003062	1	0	1	84	0	0		3	137	40	0	1	0	0	0	0	0	0	0	0	0	0	0	0	0	0	0	0	0	0	1	1	0	0	3	0	2	0.3	18.5	2014
1003162	1	0	1	68	0	0		3	144	143	0	1	0	0	0	0	0	0	0	0	0	0	0	1	0	0	1	0	0	0	1	0	0	0	3	0	2	2.9	33.4	2015
1003219	0	0	0	65	1	0	65	10	94	52	1	0	0	0	0	0	0	0	0	0	0	0	0	1	0	0	1	0	0	0	0	1	0	0	1	1	2	5.4	27	2015
1003221	1	1	0	74	0	0	140	6	97	184	1	0	0	0	0	0	0	0	0	0	0	0	0	0	0	0	0	0	0	0	1	0	0	0	1	0	2	5.5	27	2015
1003222	0	0	0	68	0	0	20	15	101	77	1	0	0	0	0	0	0	0	0	0	0	0	0	0	0	0	0	0	0	0	0	0	0	0	2	0	2	3.1	23.3	2015
1003266	0	0	0	61	1	1	21	15	93	113	0	0	0	0	0	0	0	1	0	0	0	0	0	0	0	0	0	0	0	0	0	0	0	0	3	0	2	2.1	36.9	2014
1003278	0	0	0	82	1	1	53	10	64	60	1	0	0	0	0	0	0	0	0	0	1	0	0	1	0	0	0	1	0	0	0	1	1	0	1	1	2	4.3	27.1	2015
1003354	0	0	0	79	0	0	101	10	147	47	0	1	0	0	0	0	0	0	0	0	0	0	0	0	0	0	0	0	0	0	0	1	0	0	3	2	2	30.9	33.4	2015
1003411	1	0	1	81	0	0	62	11	118	162	0	0	0	0	1	0	0	0	0	0	0	0	0	0	0	0	0	0	0	0	0	0	0	0	2	4	2	1.8	29	2014
1003580	1	0	1	68	1	0	66	11	62	59	0	1	0	0	0	0	0	0	0	0	0	0	0	0	0	0	0	0	0	0	1	1	0	0	3	2	2	10.6	34.3	2015
1003814	0	0	0	90	1	0	80	10	45	61	0	1	0	0	0	0	0	0	0	0	0	0	0	1	0	0	0	0	0	0	1	1	0	0	0	1	2	6.1	24.7	2015
1003830	0	0	0	85	1	1	84	10	112	47	0	1	0	0	0	0	0	0	0	0	0	0	0	0	1	0	0	0	0	0	1	0	0	0	1	0	2	2.9	20.4	2015
1003833	0	0	0	80	1	1	44	14	50	40	0	1	0	0	0	0	0	0	0	0	0	0	0	0	0	0	0	0	0	0	1	0	0	0	3	0	2	31.4	31.5	2014
1003870	0	0	0	78	1	0	39	15	89	54	1	0	0	0	0	0	0	0	0	0	0	0	0	1	1	0	0	0	0	0	0	0	0	0	3	2	2	8.1	37.2	2015
1003887	0	0	0	65	0	0	81	9	112	56	1	0	0	0	0	0	0	0	0	0	1	0	0	1	0	1	0	0	0	0	1	1	0	0	1	1	2	4.8	33	2014
1003963	1	1	0	64	1	1	103	3	21	46	1	0	0	0	0	0	0	0	0	0	0	0	0	0	0	0	0	0	0	0	1	0	0	0	2	0	2	0.9	23.3	2014
1003991	0	0	0	90	1	0	58	14	130	170	1	0	0	0	0	0	0	0	0	0	0	1	0	1	1	0	0	0	0	0	0	0	0	0	2	0	2	9.6	21.6	2014
1003998	0	0	0	83	0	0	88	9	143	58	0	1	0	0	0	0	0	0	0	0	1	0	0	1	0	0	0	0	0	0	0	1	0	0	3	0	2	6.2	23.3	2014
1004024	0	0	0	65	0	1	94	9	114	59	0	1	0	0	0	0	0	0	0	0	0	0	0	0	0	0	0	0	0	0	1	1	0	0	3	4	2	2.8	30.5	2015
1004151	0	0	0	80	0	0	74	10	140	74	1	0	0	0	0	0	0	0	0	0	0	0	0	1	0	0	0	0	0	0	0	0	0	0	2	4	2	5.7	31.8	2015
1004215	0	0	0	75	1	0	64	13	90	57	1	0	0	0	0	0	0	0	0	0	0	0	0	0	0	0	0	0	0	0	0	1	0	0	1	1	2	4.1	33.2	2015
1004309	1	1	0	82	0	0	25	14	97	78	1	0	0	0	0	0	0	0	0	0	0	0	0	0	0	0	0	0	0	0	0	0	0	0	2	4	2	23.8	26.6	2014
1004374	0	0	0	65	0	0	59	15	95	57	0	1	0	0	0	0	0	0	0	0	1	0	0	1	1	1	1	0	0	0	1	1	0	0	3	0	2	5.6	32	2014
1004488	0	0	0	76	1	1	76	11	114	123	1	0	0	0	0	0	0	0	0	0	1	0	0	0	0	0	0	0	0	0	1	1	0	0	1	4	2	8.8	30.3	2015
1004540	0	0	0	68	1	1	52	9	92	56	0	0	0	0	1	0	0	0	0	0	0	0	0	0	0	0	0	0	0	0	0	0	0	0	2	4	2	45.7	35.6	2015
1004676	0	0	0	76	0	0	72	7	60	45	0	1	0	0	0	0	0	0	0	0	0	0	0	0	0	0	0	0	0	0	1	1	0	0	1	0	2	29.2	39.5	2014
1004684	1	1	0	76	0	0	63	5	56	65	1	0	0	0	0	0	0	0	0	0	0	0	0	0	0	0	0	0	0	0	1	1	0	0	2	4	2	0.6	29.4	2015
1004707	0	0	0	72	0	0	110	6	111	59	0	1	0	0	0	0	0	0	0	0	0	0	0	0	0	0	0	0	0	0	1	0	0	0	3	0	2	4.2	26.8	2015
1004708	0	0	0	73	1	1	79	10	93	56	1	0	0	0	0	0	0	0	0	0	1	0	0	1	0	0	0	0	0	0	0	1	0	0	1	1	2	4	29	2014
1004781	0	0	0	80	0	1	92	5	32	44	0	1	0	0	0	0	0	0	0	0	0	0	0	0	0	0	0	0	0	0	1	1	0	0	3	2	2	10.9	27.8	2014
1004883	0	0	0	71	0	0	51	12	52	129	1	0	0	0	0	0	0	0	0	0	0	0	0	0	0	0	0	0	0	0	0	0	0	0	2	0	2	3.9	36.4	2014
1004920	0	0	0	89	1	0	66	15	60	61	1	0	0	0	0	0	0	0	0	0	1	0	0	1	0	1	0	1	0	0	0	0	0	0	1	1	2	1	29.1	2014
1004943	0	0	0	80	1	0	87	9	117	155	0	1	0	0	0	0	0	0	0	0	0	0	0	0	0	0	0	0	0	0	1	1	0	0	0	0	2	7	31.6	2015
1005181	0	0	0	81	1	0	45	14	70	45	0	1	0	0	0	0	0	0	0	0	0	0	0	0	0	0	0	0	0	0	1	0	0	0	3	4	2	8	24.3	2014
1005225	1	0	1	85	0	0	101	6	93	65	0	0	0	1	0	0	0	0	0	0	0	0	0	0	0	0	0	0	0	0	0	0	0	0	0	0	2	7.1	34.2	2014
1005270	0	0	0	70	0	1	53	14	119	67	0	0	0	0	0	0	0	0	0	1	0	0	0	0	0	0	0	0	0	0	0	0	0	0	0	0	2	8.3	19.7	2015
1005284	0	0	0	73	0	0	80	12	132	73	0	0	0	0	0	1	0	0	0	0	0	0	0	0	0	0	0	1	0	0	1	0	0	0	3	0	2	9	44.8	2014
1005399	0	0	0	89	0	0	57	15	53	58	1	0	0	0	0	0	0	0	0	0	0	0	0	0	0	0	0	0	0	0	0	0	0	0	1	4	2	4.8	30.6	2015
1005516	0	0	0	68	1	0	35	14	59	64	1	0	0	0	0	0	0	0	0	0	0	0	0	0	0	0	0	0	0	0	0	0	0	0	2	0	2	8.5	41.4	2015
1005752	0	0	0	61	0	0	59	14	98	45	1	0	0	0	0	0	0	0	0	0	0	1	0	1	1	0	0	0	0	0	0	0	0	0	1	4	2	28.2	30.7	2015
1005756	0	0	0	90	0	0	54	14	93	123	1	0	0	0	0	0	0	0	0	0	0	0	0	0	0	0	0	0	0	0	0	0	0	0	2	4	2	8.6	22.8	2015
1005823	0	0	0	90	1	1	38	15	101	127	1	0	0	0	0	0	0	0	0	0	0	0	0	0	0	0	0	0	0	0	1	0	0	0	1	2	2	5.2	25.4	2015
1005869	0	0	0	83	1	1	93	8	65	55	0	0	0	0	1	0	0	0	0	0	0	1	0	1	0	0	1	1	1	0	1	1	0	0	3	4	2	23.1	23.7	2014
1005874	0	0	0	83	0	0	26	15	93	133	1	0	0	0	0	0	0	0	0	0	0	0	0	0	0	0	0	0	0	0	0	0	0	0	2	0	2	4	25.4	2015
1005889	0	0	0	82	0	0	82	8	96	48	1	0	0	0	0	0	0	0	0	0	0	0	0	0	0	0	0	0	0	0	0	1	0	0	1	1	2	13.6	35.4	2015
1006193	0	0	0	71	1	0	57	15	63	42	0	0	0	0	0	0	0	1	0	0	0	0	0	0	0	0	0	1	0	0	0	0	0	0	3	0	2	29.2	22.7	2014
1006378	0	0	0	73	0	0	68	15	127	40	0	0	1	0	0	0	0	0	0	0	0	0	0	0	0	0	0	0	0	0	0	0	0	0	3	4	2	4.9	28.7	2015
1006545	0	0	0	72	0	1	69	8	113	121	0	1	0	0	0	0	0	0	0	0	0	0	0	0	0	0	0	0	0	0	0	0	0	0	3	4	2	9.8	37.8	2014
1006622	0	0	0	86	1	3	62	15	141	151	1	0	0	0	0	0	0	0	0	0	0	0	0	0	0	0	0	0	0	0	0	0	0	0	2	0	2	6	20.9	2015
1006632	0	0	0	63	1	0	96	12	145	67	0	1	0	0	0	0	0	0	0	0	0	0	0	0	0	0	1	0	0	0	1	1	0	0	3	0	2	12.7	27.2	2014
1006686	0	0	0	72	0	0	58	14	117	194	0	1	0	0	0	0	0	0	0	0	0	0	0	0	0	0	0	0	0	0	1	0	0	0	3	2	2	5.6	53	2014
1006832	0	0	0	77	1	0	80	9	91	53	1	0	0	0	0	0	0	0	0	0	1	0	0	1	0	1	0	0	0	0	0	0	0	0	1	1	2	8	25.2	2015
1006866	0	0	0	69	0	0	56	14	119	134	1	0	0	0	0	0	0	0	0	0	0	0	0	1	1	0	0	0	0	0	1	0	0	0	1	1	2	2.1	30.8	2015
1006910	0	0	0	84	0	0	52	15	58	128	1	0	0	0	0	0	0	0	0	0	1	0	0	1	0	0	1	0	0	0	0	1	0	0	1	1	2	7.3	36.5	2014
1006918	0	0	0	77	1	0	119	3	127	134	0	0	1	0	0	0	0	0	0	0	1	1	0	1	0	1	0	1	0	0	0	0	0	0	3	2	2	2.7	20.2	2015
1006961	0	0	0	85	0	0	46	15	87	66	0	0	1	0	0	0	0	0	0	0	1	0	0	1	0	0	0	0	0	0	0	0	0	0	3	2	2	4.1	27.4	2014
1006971	0	0	0	85	1	1	94	3	44	65	1	0	0	0	0	0	0	0	0	0	0	0	0	0	0	0	0	0	0	0	1	0	0	0	2	4	2	7.4	26.9	2014
1006983	1	1	0	68	0	0	88		48	141	1	0	0	0	0	0	0	0	0	0	1	0	0	1	0	1	0	0	0	0	0	1	0	0	1	4	2	1.2	29.2	2014
1007011	0	0	0	83	0	0	73	15	144	56	1	0	0	0	0	0	0	0	0	0	1	1	0	0	1	0	0	0	0	0	0	0	0	0	1	4	2	7.6	18.3	2014
1007099	1	0	1	90	0	0	92	9	54	48	0	0	0	1	0	0	0	0	0	0	0	0	0	0	0	0	0	0	0	0	0	0	0	0	1	4	2	0.7	20.5	2015
1007165	0	0	0	64	0	0	62	15	49	73	0	0	1	0	0	0	0	0	0	0	0	0	0	0	0	0	0	0	0	0	0	0	0	0	3	4	2	3.5	21.6	2015
1007200	1	1	0	75	0	0	111	3	114	44	1	0	0	0	0	0	0	0	0	0	0	0	0	0	0	0	0	0	0	0	1	0	0	0	3	0	2	0.5	39.2	2015
1007207	0	0	0	69	0	0	102	3	105	54	1	0	0	0	0	0	0	0	0	0	0	0	0	1	0	0	0	0	0	0	0	1	0	0	1	1	2	4	33.1	2014
1007212	0	0	0	66	0	0	126	4	150	47	0	0	1	0	0	0	0	0	0	0	1	0	0	0	1	0	0	0	0	1	1	0	0	0	3	0	2	7.7	29.9	2014
1007222	0	0	0	85	1	0	110	3	107	118	1	0	0	0	0	0	0	0	0	0	0	0	0	0	0	0	0	0	0	0	1	1	0	0	2	4	2	7.4	28.1	2015
1007246	0	0	0	74	0	0	37	15	56	67	1	0	0	0	0	0	0	0	0	0	1	0	0	1	0	0	0	0	0	0	0	0	0	0	3	0	2	2.5	40.9	2015
1007253	0	0	0	85	1	0	109	7	144	45	0	1	0	0	0	0	0	0	0	0	0	0	0	0	0	0	0	0	0	0	1	0	0	0	3	0	2	25.8	19.2	2015
1007423	0	0	0	78	0	0	56	12	57	57	1	0	0	0	0	0	0	0	0	0	1	0	0	1	0	0	0	0	0	0	0	0	0	0	1	1	2	3	26.2	2015
1007519	0	0	0	62	0	1	78	4	118	48	1	0	0	0	0	0	0	0	0	0	0	0	0	0	0	0	0	0	0	0	0	1	0	0	2	4	2	30.1	24.7	2014
1007577	0	0	0	69	0	0	74	4	90	56	1	0	0	0	0	0	0	0	0	0	1	0	0	1	0	0	0	0	0	0	0	1	0	0	1	1	2	3.7	34.7	2015
1007592	0	0	0	77	1	0	90	10	113	41	0	1	0	0	0	0	0	0	0	0	0	0	0	0	0	0	0	0	0	0	0	1	0	0	3	4	2	17.3	52.5	2015
1007676	0	0	0	69	1	4	63	14	96	41	0	0	0	1	0	0	0	0	0	0	0	0	0	1	0	0	0	0	0	0	0	0	0	0	0	0	2	8.8	35.3	2014
1007801	0	0	0	76	1	4	70	14	153	114	0	0	0	0	0	0	0	1	0	0	1	0	1	1	0	0	0	0	0	0	0	0	0	0	3	2	2	25.8	30.3	2015
1007928	0	0	0	80	0	0	66	15	90	59	1	0	0	0	0	0	0	0	0	0	1	0	0	1	0	0	0	0	0	0	0	1	0	0	1	0	2	4.2	22	2014
1007978	0	0	0	65	1	1	35	14	133	126	0	0	0	0	1	0	0	0	0	0	0	0	0	0	0	0	0	0	0	0	0	0	0	0	2	4	2	4.8	28.8	2014
1008034	0	0	0	69	1	0	36	14	98	73	0	0	0	0	0	0	0	0	0	1	0	0	0	1	0	0	0	0	1	0	0	0	0	0	2	4	2	3	27.7	2014
1008061	0	0	0	65	0	0	49	15	93	126	0	1	0	0	0	0	0	0	0	0	0	0	0	0	0	0	0	0	0	0	1	0	0	0	3	2	2	17.9	31.7	2014
1008072	0	0	0	69	0	0	33	14	119	124	1	0	0	0	0	0	0	0	0	0	0	0	0	0	0	0	0	0	0	0	0	0	0	0	2	2	2	25.2	15.7	2015
1008138	0	0	0	61	0	0	28	15	44	119	0	0	0	0	1	0	0	0	0	0	0	0	0	0	0	0	0	0	0	0	0	0	0	0	2	1	2	0.5	38.9	2014
1008162	0	0	0	61	1	0	50	13	119	42	0	0	0	0	0	0	0	1	0	0	0	0	0	0	0	0	0	0	0	0	0	0	0	0	3	2	2	14.8	21.6	2015
1008178	0	0	0	71	1	0	49	15	100	127	0	0	0	0	1	0	0	0	0	0	0	0	1	1	1	0	0	1	0	0	0	0	0	0	3	2	2	6	41.3	2014
1008189	1	1	0	80	0	4	118	3	129	46	1	0	0	0	0	0	0	0	0	0	0	0	0	0	0	0	0	0	0	0	1	1	0	0	2	0	2	1.2	25.9	2015
1008230	0	0	0	75	0	0	54	12	102	50	1	0	0	0	0	0	0	0	0	0	1	0	0	1	0	0	0	0	0	0	0	0	0	0	1	1	2	3	29.5	2015
1008326	0	0	0	83	0	0	88	6	103	54	1	0	0	0	0	0	0	0	0	0	0	0	0	0	0	0	0	0	0	0	0	1	0	0	1	1	2	3.9	22.4	2014
1008358	0	0	0	76	0	0	37	15	117	70	1	0	0	0	0	0	0	0	0	0	1	0	0	1	0	1	1	0	0	0	0	0	0	0	1	0	2	20.1	25	2014
1008390	0	0	0	78	0	0	59	10	60	52	1	0	0	0	0	0	0	0	0	0	0	0	0	1	0	0	0	0	0	0	1	1	0	0	1	1	2	5	27.6	2015
1008408	0	0	0	62	1	1	66	10	101	56	1	0	0	0	0	0	0	0	0	0	1	0	0	1	0	0	0	0	0	0	0	0	0	0	1	1	2	3.1	37	2015
1008527	0	0	0	76	0	1	51	15	132	50	0	1	0	0	0	0	0	0	0	0	0	0	0	0	0	0	0	0	0	0	0	0	0	0	3	2	2	24.9	18.8	2015
1008556	0	0	0	76	0	0					0	0	0	0	0	0	0	0	0	1	0	0	0	0	0	0	0	0	0	0	0	0	0	0	1	1	2	1.1	27.7	2015
1008561	1	1	0	90	0	0	84	5	23	118	1	0	0	0	0	0	0	0	0	0	0	0	0	0	0	0	0	0	0	0	1	0	0	0	0	0	2	0.4	32.2	2015
1008631	0	0	0	81	1	0	88	14	117	166	1	0	0	0	0	0	0	0	0	0	0	0	0	0	0	0	0	0	0	0	0	0	0	0	1	0	2	29.7	21.7	2014
1008866	0	0	0	83	1	0	93	10	129	52	0	1	0	0	0	0	0	0	0	0	0	0	0	0	0	0	0	0	0	0	1	1	0	0	1	2	2	5	21.3	2014
1008867	0	0	0	65	1	0	63	14	116	43	0	1	0	0	0	0	0	0	0	0	0	0	0	0	0	0	0	0	0	0	1	0	0	0	3	4	2	7.7	40	2014
1009006	0	0	0	68	0	0	60	14	133	45	1	0	0	0	0	0	0	0	0	0	0	0	0	0	0	0	1	1	0	0	0	0	1	0	1	4	2	11.3	29.6	2015
1009090	0	0	0	61	0	0	69	10	116	192	0	0	1	0	0	0	0	0	0	0	0	0	0	0	0	0	0	0	0	0	1	1	0	0	0	4	2	28.2	35.3	2015
1009112	0	0	0	76	0	1	56	14	43	73	1	0	0	0	0	0	0	0	0	0	0	0	0	0	0	0	0	0	0	0	0	0	0	0	2	0	2	7.1	39.8	2015
1009121	0	0	0	84	0	0	39	14	47	72	0	1	0	0	0	0	0	0	0	0	0	0	0	1	0	0	0	0	0	0	1	0	0	0	3	2	2	1.7	25.2	2014
1009237	0	0	0	79	0	0	71	13	113	43	0	1	0	0	0	0	0	0	0	0	0	0	0	0	0	0	0	0	0	0	0	0	0	0	3	2	2	1.5	19	2015
1009251	0	0	0	83	0	0	37	15	53	128	1	0	0	0	0	0	0	0	0	0	0	0	0	0	0	0	0	0	0	0	0	0	0	0	1	4	2	2.1	39.9	2014
1009296	0	0	0	85	1	0	52	15	119	68	1	0	0	0	0	0	0	0	0	0	0	1	0	0	0	0	0	0	0	0	0	0	0	0	1	0	2	4	24.5	2014
1009431	0	0	0	85	0	1	67	15	135	134	0	0	1	0	0	0	0	0	0	0	0	0	0	0	0	0	0	0	0	0	0	0	0	0	0	0	2	7.9	27	2014
1009470	0	0	0	77	0	0	53	13	90	54	1	0	0	0	0	0	0	0	0	0	0	0	0	1	0	0	0	0	0	0	0	0	0	0	2	0	2	3.7	29.9	2015
1009472	1	0	1	64	1	0			140	58	0	0	0	0	0	0	0	1	0	0	0	0	0	0	0	0	0	0	0	0	0	0	0	0	0	0	2	0.4	21.1	2014
1009522	1	1	0	90	0	4	151	3	52	40	1	0	0	0	0	0	0	0	0	0	0	0	0	0	0	0	0	0	0	0	0	1	0	0	1	1	2	0.5	22.6	2015
1009637	0	0	0	63	1	0	34	15	93	148	1	0	0	0	0	0	0	0	0	0	0	0	0	0	0	0	0	0	0	0	0	0	0	0	2	0	2	5	29.5	2015
1009653	0	0	0	75	1	0	122	3	112	53	1	0	0	0	0	0	0	0	0	0	0	0	0	1	1	0	0	0	0	0	0	1	0	0	1	2	2	26.1	25.9	2014
1009673	1	0	1	70	0	0		9	145	47	0	0	0	0	0	0	0	1	0	0	0	0	0	1	0	0	0	0	0	0	0	0	0	0	3	2	2	1.2	17.7	2015
1009730	0	0	0	64	0	0	80	6	147	41	0	0	0	0	1	0	0	0	0	0	0	0	0	0	0	0	0	0	0	0	1	0	0	0	0	2	2	15.3	19.1	2015
1009749	0	0	0	84	0	0	84	3	40	60	1	0	0	0	0	0	0	0	0	0	0	0	0	1	0	0	0	0	0	0	1	1	0	0	1	1	2	5.3	33.2	2014
1009791	0	0	0	76	0	0	100	7	110	44	0	0	0	0	1	0	0	0	0	0	1	0	0	1	0	1	0	0	0	0	1	0	0	0	3	2	2	21.8	36.6	2015
1009792	0	0	0	74	1	0	72	7	120	48	1	0	0	0	0	0	0	0	0	0	0	0	0	0	0	0	0	0	0	0	1	0	0	0	2	0	2	25	20.9	2015
1009859	0	0	0	65	1	0	38	13	60	50	1	0	0	0	0	0	0	0	0	0	0	0	0	1	0	0	0	0	0	0	0	0	0	0	2	4	2	0.6	39	2014
1009875	0	0	0	90	1	0	65	12	65	121	0	1	0	0	0	0	0	0	0	0	0	0	0	0	0	0	0	0	0	0	1	0	0	0	3	2	2	5.3	22.3	2015
1009889	0	0	0	82	0	0	90	10	86	45	1	0	0	0	0	0	0	0	0	0	0	0	0	1	1	0	0	1	0	0	0	0	0	0	3	0	2	18.9	30.9	2014
1009891	0	0	0	72	1	0	50	12	58	127	1	0	0	0	0	0	0	0	0	0	1	1	0	1	0	0	1	1	0	0	0	0	0	0	1	1	2	6	28.9	2015
1009901	0	0	0	70	0	0	56	12	91	55	1	0	0	0	0	0	0	0	0	0	1	0	0	1	0	0	0	0	0	0	0	0	0	0	1	1	2	2.9	31.8	2015
1009906	0	0	0	87	0	0	94	8	105	61	1	0	0	0	0	0	0	0	0	0	1	0	0	1	0	0	0	0	0	0	0	1	0	0	1	0	2	5.9	28.4	2014
1009964	1	1	0	67	1	0		3	147	62	1	0	0	0	0	0	0	0	0	0	0	0	0	0	0	0	0	0	0	0	0	1	0	0	2	4	2	0.7	18	2014
1009995	0	0	0	80	0	0	54	15	92	154	1	0	0	0	0	0	0	0	0	0	1	0	0	1	1	1	0	0	0	1	0	0	0	0	1	4	2	8.6	30.9	2014
1010047	1	0	1	80	0	0	42	15	115	112	0	1	0	0	0	0	0	0	0	0	0	0	0	0	0	0	0	0	0	0	0	0	0	0	0	0	2	7.9	23.1	2014
1010058	0	0	0	80	1	3	49	13	101	61	1	0	0	0	0	0	0	0	0	0	0	0	0	0	0	0	0	0	0	0	0	0	0	0	2	1	2	9.6	23.9	2015
1010094	0	0	0	81	0	0	73	4	103	124	1	0	0	0	0	0	0	0	0	0	0	0	0	0	0	0	0	0	0	0	1	0	0	0	2	0	2	0.6	20.2	2014
1010242	0	0	0	66	1	0	28	14	89	64	0	0	0	0	0	0	0	0	0	1	0	0	0	0	0	0	0	0	0	0	0	0	0	0	2	4	2	6.6	51.8	2014
1010361	0	0	0	64	0	1	62	10	62	47	1	0	0	0	0	0	0	0	0	0	0	0	0	0	0	0	0	0	0	0	1	0	0	0	1	0	2	13.8	34.9	2014
1010374	0	0	0	68	0	1	57	15	58	51	1	0	0	0	0	0	0	0	0	0	1	0	0	1	1	0	0	1	0	0	0	0	0	0	3	4	2	5.7	23.8	2014
1010383	0	0	0	83	0	0	65	10	90	54	1	0	0	0	0	0	0	0	0	0	1	0	0	1	0	0	0	0	0	0	1	1	0	0	1	1	2	3.9	29.9	2014
1010520	0	0	0	82	1	1	38	15	113	60	1	0	0	0	0	0	0	0	0	0	0	1	0	1	1	0	0	0	0	0	0	0	0	0	2	0	2	4	25.6	2015
1010708	0	0	0	82	0	0	84	3	50	64	1	0	0	0	0	0	0	0	0	0	0	0	0	1	0	0	0	0	0	0	1	1	0	0	1	4	2	3.2	25.2	2014
1010716	0	0	0	80	0	0	25	15	61	86	1	0	0	0	0	0	0	0	0	0	0	0	0	1	0	0	1	0	0	0	0	0	0	0	1	4	2	2.1	26	2014
1010935	0	0	0	62	1	0	59	15	94	52	0	0	0	0	0	0	0	1	0	0	0	0	0	0	0	0	0	0	0	0	0	0	0	0	3	2	2	9.6	30.7	2015
1010949	0	0	0	78	0	0	33	15	60	112	1	0	0	0	0	0	0	0	0	0	1	0	0	1	1	1	0	0	0	0	0	0	0	0	1	1	2	1	24.1	2014
1010975	0	0	0	73	0	0	80	14	125	71	0	0	1	0	0	0	0	0	0	0	0	0	1	1	0	0	0	1	0	0	0	0	0	0	3	0	2	4.9	42.2	2014
1011009	0	0	0	76	1	0	33	14	97	116	1	0	0	0	0	0	0	0	0	0	0	0	0	0	0	0	0	0	0	0	0	0	0	0	2	4	2	10.7	15	2014
1011043	0	0	0	80	1	1	85	13	126	47	0	1	0	0	0	0	0	0	0	0	0	0	0	0	0	0	0	0	0	0	0	0	0	0	0	0	2	4.8	46.9	2014
1011048	0	0	0	66	0	0	33	15	86	66	0	0	1	0	0	0	0	0	0	0	0	0	0	1	0	0	0	0	0	0	0	0	0	0	3	2	2	8	46.1	2014
1011264	0	0	0	71	0	0	62	12	62	55	1	0	0	0	0	0	0	0	0	0	0	0	0	0	0	0	0	0	0	0	0	0	0	0	1	1	2	4.3	32.1	2015
1011288	1	1	0	84	0	0	44	14	94	52	1	0	0	0	0	0	0	0	0	0	0	0	0	1	0	0	0	0	0	0	0	0	0	0	2	0	2	13.4	25.7	2014
1011319	0	0	0	81	1	0	79	10	53	46	1	0	0	0	0	0	0	0	0	0	1	0	0	1	1	0	1	0	0	0	1	1	0	0	1	1	2	8.1	21.3	2014
1011428	0	0	0	64	1	0	32	15	60	52	1	0	0	0	0	0	0	0	0	0	0	0	0	0	0	0	0	0	0	0	0	0	0	0	3	0	2	0.7	24.8	2014
1011467	0	0	0	69	0	0	41	15	109	139	0	0	0	0	0	0	0	0	0	1	0	0	0	0	0	0	0	0	0	0	0	0	0	0	0	4	2	2	47.5	2015
1011551	0	0	0	71	0	0	90	3	107	63	1	0	0	0	0	0	0	0	0	0	0	0	0	1	1	0	0	0	0	0	0	0	0	0	1	1	2	7	27.6	2015
1011663	0	0	0	68	1	1	69	10	53	69	1	0	0	0	0	0	0	0	0	0	0	0	0	1	0	0	0	0	0	0	1	1	0	0	1	1	2	3.1	22.2	2014
1011664	1	0	1	87	0	0	106	9	61	52	0	1	0	0	0	0	0	0	0	0	0	0	0	0	0	0	0	0	0	0	1	1	0	0	3	2	2	3.6	27.4	2014
1011722	0	0	0	80	1	0	36	14	58	67	0	0	0	0	1	0	0	0	0	0	0	0	0	0	0	0	0	0	0	0	0	0	0	0	2	4	2	8.3	24.7	2015
1011790	1	1	0	77	0	0		15	131	171	1	0	0	0	0	0	0	0	0	0	0	0	0	1	1	0	1	0	0	0	1	0	0	0	1	2	2	0.4	32.8	2015
1011804	0	0	0	64	0	4	40	15	126	106	1	0	0	0	0	0	0	0	0	0	0	0	0	0	0	0	0	0	0	0	0	0	0	0	2	2	2	11.8	21	2015
1011838	0	0	0	71	1	0	80	11	112	52	0	0	0	0	0	0	0	1	0	0	0	0	0	1	1	0	0	0	0	0	0	0	0	0	0	2	2	8.1	54.1	2014
1011925	0	0	0	78	1	0	51	15	127	48	0	1	0	0	0	0	0	0	0	0	0	0	0	0	0	0	0	0	0	0	1	0	0	0	3	2	2	10.2	21.4	2014
1012014	0	0	0	87	0	0	58	14	55	64	1	0	0	0	0	0	0	0	0	0	0	0	0	0	0	0	0	0	0	0	0	0	0	0	2	4	2	3.8	25.7	2015
1012133	0	0	0	86	0	0	67	11	98	57	0	0	0	0	1	0	0	0	0	0	0	0	0	0	0	0	0	0	0	0	0	0	0	0	2	1	2	5.9	29	2014
1012142	0	0	0	74	0	0	55	15	103	58	1	0	0	0	0	0	0	0	0	0	1	0	0	1	0	0	0	0	0	0	0	0	0	0	1	1	2	3	33.7	2014
1012150	0	0	0	74	0	1	61	13	113	178	1	0	0	0	0	0	0	0	0	0	0	0	0	0	0	0	0	0	0	0	0	0	0	0	3	0	2	37.2	23.6	2014
1012236	1	1	0	62	0	0	106	5	41	44	1	0	0	0	0	0	0	0	0	0	1	0	0	1	0	0	0	0	0	0	1	1	0	0	1	0	2	4.2	25.8	2014
1012259	0	0	0	61	0	0	72	10	123	54	1	0	0	0	0	0	0	0	0	0	0	0	0	0	0	0	0	0	0	0	1	0	0	0	1	0	2	100	24.8	2014
1012654	0	0	0	62	0	0	64	8	39	41	0	0	0	0	1	0	0	0	0	0	0	1	0	0	0	0	0	0	0	0	0	0	0	0	2	4	2	6.7	24.8	2014
1012760	0	0	0	79	0	0	29	15	94	114	1	0	0	0	0	0	0	0	0	0	0	0	0	0	0	0	0	0	0	0	0	0	0	0	2	1	2	0.6	31	2014
1012769	0	0	0	73	0	0	33	15	56	131	0	0	0	0	1	0	0	0	0	0	0	0	0	0	0	0	0	0	0	0	0	0	0	0	2	4	2	4.8	28.8	2014
1012789	0	0	0	68	1	0	75	10	138	123	1	0	0	0	0	0	0	0	0	0	0	0	0	0	0	0	0	0	0	0	1	1	0	0	1	1	2	7.8	26.2	2015
1012802	0	0	0	75	0	0	41	15	50	59	1	0	0	0	0	0	0	0	0	0	0	0	0	0	0	0	0	0	0	0	0	0	0	0	1	4	2	8.1	39.4	2014
1012806	1	0	1	69	0	0	73	11	153	131	0	1	0	0	0	0	0	0	0	0	0	0	0	0	0	0	0	0	0	0	0	0	0	0	0	4	2	1.5	25.9	2015
1012844	1	1	0	71	0	0	95	3	52	41	1	0	0	0	0	0	0	0	0	0	0	0	0	0	0	0	0	0	0	0	1	0	0	0	2	4	2	0.2	24.7	2015
1012865	0	0	0	87	1	0	79	13	181	42	0	0	1	0	0	0	0	0	0	0	0	0	0	0	0	0	1	0	0	0	0	0	0	0	3	0	2	5.9	16.8	2014
1012900	1	0	1	90	0	0	71	15	113	65	0	0	0	0	0	0	0	0	0	1	0	0	0	0	0	0	0	0	0	0	0	0	0	0	1	3	2	6.3	25.8	2015
1013012	0	0	0	83	0	0	133	7	146	46	0	0	0	0	0	0	0	0	0	1	0	0	0	1	0	0	0	0	0	0	1	1	0	0	3	0	2	13.8	26.5	2014
1013030	0	0	0	79	0	0	52	15	133	136	1	0	0	0	0	0	0	0	0	0	0	0	0	1	0	0	0	1	0	0	0	0	0	0	2	2	2	15.1	33.8	2014
1013060	0	0	0	76	0	0	70	12	56	53	1	0	0	0	0	0	0	0	0	0	1	0	0	1	0	0	0	0	0	0	0	1	0	0	1	1	2	3	24.9	2015
1013149	0	0	0	68	1	0	48	15	94	45	1	0	0	0	0	0	0	0	0	0	0	0	0	0	0	0	0	0	0	0	0	0	0	0	1	0	2	2.8	22.4	2014
1013188	0	0	0	68	0	0	41	13	93	60	1	0	0	0	0	0	0	0	0	0	1	0	0	1	0	1	0	0	0	0	0	0	0	0	1	1	2	4.9	23.5	2015
1013325	0	0	0	75	0	0	43	15	57	143	1	0	0	0	0	0	0	0	0	0	0	0	0	0	0	0	0	0	0	0	0	0	0	0	2	0	2	2	21.6	2015
1013376	0	0	0	90	0	0	65	12	105	53	0	0	0	0	1	0	0	0	0	0	0	0	0	1	0	0	0	0	1	0	0	0	0	0	2	4	2	10.1	23.3	2015
1013406	0	0	0	84	0	0	51	14	51	53	1	0	0	0	0	0	0	0	0	0	0	0	0	1	0	0	1	0	0	0	0	1	0	0	1	1	2	4.1	21.9	2015
1013448	0	0	0	89	0	0	115	8	51	46	1	0	0	0	0	0	0	0	0	0	0	0	0	1	1	0	0	1	0	0	1	1	0	0	1	2	2	1.3	26.5	2014
1013559	0	0	0	89	0	0	64	15	67	43	1	0	0	0	0	0	0	0	0	0	0	0	0	1	1	0	0	0	0	0	0	0	0	0	1	4	2	12.1	23.6	2014
1013636	0	0	0	78	1	0	63	12	160	122	1	0	0	0	0	0	0	0	0	0	0	0	0	0	0	0	0	0	0	0	0	0	0	0	2	4	2	12.1	26	2015
1013862	0	0	0	78	0	0	70	13	100	47	0	0	1	0	0	0	0	0	0	0	0	0	0	0	0	0	0	0	0	0	1	0	0	0	3	2	2	8.2	17.5	2014
1014009	0	0	0	89	0	0	82	14	113	45	0	0	1	0	0	0	0	0	0	0	0	0	0	0	0	0	0	0	0	0	0	0	0	0	3	0	2	6.1	24.1	2014
1014084	0	0	0	61	0	0	86	14	98	138	1	0	0	0	0	0	0	0	0	0	1	0	0	1	0	0	0	1	0	0	1	1	1	0	1	1	2	7	24.4	2015
1014165	0	0	0	72	0	1	47	15	56	64	1	0	0	0	0	0	0	0	0	0	0	0	0	1	0	0	0	0	0	0	0	0	0	0	2	0	2	5.9	32.6	2014
1014220	0	0	0	75	0	0	117	3	96	58	1	0	0	0	0	0	0	0	0	0	1	1	0	1	0	0	0	0	0	0	1	1	0	0	1	1	2	10.1	31.4	2014
1014291	0	0	0	62	0	0	45	10	57	58	1	0	0	0	0	0	0	0	0	0	1	0	0	1	0	0	0	0	0	0	1	0	0	0	1	1	2	6.1	37.7	2015
1014355	0	0	0	75	1	1	45	15	150	61	0	0	0	0	1	0	0	0	0	0	0	0	0	0	0	0	0	0	0	0	0	0	0	0	2	0	2	7.2	23.7	2014
1014548	0	0	0	84	0	0	74	13	123	56	0	0	1	0	0	0	0	0	0	0	0	0	0	1	0	0	0	0	0	0	0	0	0	0	3	2	2	6.9	28.4	2015
1014551	0	0	0	64	0	0	98	3	102	54	1	0	0	0	0	0	0	0	0	0	1	0	0	1	1	0	0	0	0	0	0	0	0	0	1	1	2	3	32.8	2015
1014569	1	1	0	63	1	0	166	3	116	147	1	0	0	0	0	0	0	0	0	0	0	0	0	0	1	0	1	0	0	0	1	1	0	0	3	0	2	1.8	28.5	2014
1014686	0	0	0	63	1	0	75	14	102	150	1	0	0	0	0	0	0	0	0	0	0	0	0	0	0	0	0	0	0	0	0	0	0	0	1	2	2	9.7	37.2	2014
1014727	0	0	0	63	0	1	40	15	111	44	0	0	0	0	0	0	0	1	0	0	0	0	0	0	1	0	0	0	0	0	1	0	0	0	1	3	2	5	39.6	2015
1014735	0	0	0	68	1	0	43	10	97	116	1	0	0	0	0	0	0	0	0	0	1	0	0	1	0	0	0	0	0	0	1	1	0	0	1	1	2	4	42.6	2015
1014789	0	0	0	83	0	0	91	3	62	48	1	0	0	0	0	0	0	0	0	0	1	0	0	1	0	0	0	0	0	0	1	1	0	0	1	1	2	5.1	20.8	2014
1014914	0	0	0	76	0	0	40	15	58	58	1	0	0	0	0	0	0	0	0	0	0	0	0	0	0	0	0	0	0	0	0	0	0	0	1	1	2	7.2	34.5	2014
1014978	0	0	0	70	0	0	31	15	92	117	1	0	0	0	0	0	0	0	0	0	0	0	0	0	0	0	0	0	1	0	0	0	0	0	1	0	2	3.3	30.8	2014
1014990	0	0	0	62	0	0	34	14	114	108	0	0	1	0	0	0	0	0	0	0	0	0	0	0	0	0	0	0	0	0	0	0	0	0	3	0	2	8.8	45.2	2014
1015006	1	0	1	64	1	0	140	3	105	40	0	1	0	0	0	0	0	0	0	0	1	0	0	1	1	1	0	1	0	0	1	1	0	0	3	2	2	1.8	27.3	2015
1015127	1	0	1	64	0	0	37	14	97	61	0	1	0	0	0	0	0	0	0	0	0	0	0	1	1	0	1	0	0	0	0	0	0	0	3	0	2	11.5	40.5	2014
1015181	0	0	0	80	1	0	49	15	93	52	1	0	0	0	0	0	0	0	0	0	0	0	0	1	0	0	0	0	0	0	0	0	0	0	2	4	2	5.9	19	2015
1015185	0	0	0	63	0	0	92	6	104	43	0	0	0	0	1	0	0	0	0	0	0	0	0	0	1	0	0	1	0	0	1	0	0	0	1	2	2	1.8	20.2	2014
1015239	0	0	0	71	0	0	73	12	122	51	1	0	0	0	0	0	0	0	0	0	0	1	0	1	1	0	0	0	0	0	0	0	0	0	1	1	2	13.9	36.8	2014
1015247	0	0	0	82	1	0	51	14	118	135	1	0	0	0	0	0	0	0	0	0	0	0	0	0	0	0	0	0	0	0	0	0	0	0	2	0	2	6	27.8	2014
1015288	0	0	0	70	0	0	52	15	51	50	1	0	0	0	0	0	0	0	0	0	0	0	0	1	0	0	0	0	0	0	0	0	0	0	1	4	2	6.6	31.4	2014
1015446	0	0	0	75	1	4	116	3	50	57	1	0	0	0	0	0	0	0	0	0	0	0	0	0	0	0	0	0	0	0	0	0	0	0	1	1	2	3.1	29.5	2015
1015512	0	0	0	71	0	0	30	15	98	117	0	0	0	0	1	0	0	0	0	0	0	0	0	0	0	0	0	0	0	0	0	0	0	0	2	0	2	1.3	33	2015
1015526	0	0	0	64	0	0	67	5	102	136	0	0	0	0	1	0	0	0	0	0	0	1	0	0	0	0	0	0	0	0	0	0	0	0	2	2	2	29	24.5	2015
1015531	0	0	0	66	0	0					0	0	0	0	0	0	0	0	0	1	0	0	0	0	0	0	0	0	0	0	0	0	0	0	1	1	2	1.3	37.8	2014
1015606	0	0	0	63	0	0	77	10	102	57	1	0	0	0	0	0	0	0	0	0	1	0	0	1	0	0	0	0	0	0	0	1	0	0	1	1	2	4.7	25.4	2015
1015617	0	0	0	71	1	0	48	15	120	50	0	0	0	0	0	0	0	1	0	0	0	0	0	0	0	0	0	0	0	0	1	0	0	0	3	2	2	5.4	28.4	2014
1015718	0	0	0	79	0	0	77	9	109	43	1	0	0	0	0	0	0	0	0	0	0	0	1	1	1	0	0	0	0	0	0	1	0	0	1	0	2	6.7	32.7	2015
1015725	0	0	0	78	0	0	60	15	53	54	1	0	0	0	0	0	0	0	0	0	0	0	0	0	0	0	0	0	0	0	0	0	0	0	2	0	2	7.8	31.8	2014
1015921	0	0	0	90	1	0	57	15	95	128	1	0	0	0	0	0	0	0	0	0	0	0	0	0	0	0	0	0	0	0	0	0	0	0	2	4	2	3.4	23.1	2015
1015965	0	0	0	90	1	1	73	12	92	159	0	0	1	0	0	0	0	0	0	0	0	0	0	1	0	0	0	0	1	0	0	0	0	0	0	0	2	16	23.6	2015
1016194	0	0	0	90	1	0	41	13	106	61	0	0	0	0	0	0	0	1	0	0	0	0	0	0	0	0	0	0	0	0	0	0	0	0	3	0	2	7.3	29.3	2014
1016224	0	0	0	78	1	0					0	0	0	0	0	0	0	0	0	1	0	0	0	0	0	0	0	0	0	0	0	0	0	0	1	1	2	5.4	24.6	2015
1016235	0	0	0	68	0	0	40	15	115	131	1	0	0	0	0	0	0	0	0	0	0	0	0	0	0	0	0	0	0	0	0	0	0	0	2	4	2	25.8	31.4	2015
1016295	0	0	0	67	0	1	88	10	154	59	0	0	1	0	0	0	0	0	0	0	0	0	0	0	0	0	0	0	0	0	1	1	0	0	0	4	2	10.8	33.1	2015
1016321	1	1	0	90	0	0	64	15	55	52	1	0	0	0	0	0	0	0	0	0	0	0	0	0	0	0	0	0	0	0	0	0	0	0	1	2	2	4.7	25	2015
1016348	0	0	0	77	0	0	66	13	53	143	0	0	0	0	1	0	0	0	0	0	0	0	0	0	0	0	0	0	0	0	0	0	0	0	2	1	2	4	30.8	2015
1016420	0	0	0	81	0	0	142	6	109	49	0	0	0	0	1	0	0	0	0	0	0	0	0	0	0	0	0	0	0	0	0	0	0	0	0	4	2	1.8	20.2	2015
1016544	0	0	0	62	1	0	37	14	58	48	1	0	0	0	0	0	0	0	0	0	1	1	0	0	0	0	0	0	0	0	0	0	0	0	2	0	2	1.5	26.6	2015
1016637	0	0	0	74	1	0	52	15	91	62	0	1	0	0	0	0	0	0	0	0	0	0	0	0	0	0	0	0	0	0	1	0	0	0	3	0	2	7.1	27.8	2014
1016678	0	0	0	66	0	0	55	13	54	51	1	0	0	0	0	0	0	0	0	0	0	0	0	0	0	0	0	0	0	0	0	0	0	0	1	1	2	4.1	33.2	2015
1016688	0	0	0	86	1	0	54	14	51	52	1	0	0	0	0	0	0	0	0	0	0	1	0	1	0	0	0	0	0	0	0	0	0	0	1	1	2	4.2	20.6	2014
1016703	0	0	0	73	0	0	88	10	27	56	1	0	0	0	0	0	0	0	0	0	1	0	0	1	0	0	0	0	0	0	1	1	0	0	1	1	2	4.9	42.6	2014
1016754	0	0	0	64	0	0	73	6	115	129	0	0	0	0	1	0	0	0	0	0	0	0	0	0	0	0	0	0	0	0	1	0	0	0	2	2	2	9.9	41.8	2014
1016779	0	0	0	81	0	1			91	129	0	0	0	0	0	0	0	0	0	1	0	0	0	0	0	0	0	0	0	0	0	0	0	0	1	3	2	12.2	42.7	2014
1016792	0	0	0	89	1	0	67	14	107	128	0	1	0	0	0	0	0	0	0	0	0	0	0	0	0	0	0	0	0	0	0	0	0	0	1	4	2	6.6	27	2014
1016927	0	0	0	82	1	0	32	15	63	61	1	0	0	0	0	0	0	0	0	0	0	1	0	1	0	0	0	0	0	0	0	0	0	0	2	0	2	4	28.1	2014
1016948	0	0	0	83	0	0	58	14	94	55	1	0	0	0	0	0	0	0	0	0	0	0	0	0	0	0	0	0	0	0	0	0	0	0	2	0	2	4.9	22.3	2015
1016952	1	1	0	78	1	0		3	106	45	1	0	0	0	0	0	0	0	0	0	0	0	0	0	0	0	0	0	0	0	1	1	0	0	2	2	2	2.4	37.4	2015
1016966	0	0	0	70	0	0	42	15	52	103	1	0	0	0	0	0	0	0	0	0	1	0	0	1	0	0	0	1	0	0	0	0	0	0	1	0	2	4.8	31.7	2015
1017006	0	0	0	87	0	0	60	7	92	122	1	0	0	0	0	0	0	0	0	0	0	0	0	0	0	0	0	0	0	0	1	1	0	0	2	0	2	2	29.2	2015
1017162	0	0	0	83	1	0	60	15	118	144	1	0	0	0	0	0	0	0	0	0	0	0	0	0	0	0	0	0	0	0	1	0	0	0	1	0	2	7.8	36.8	2015
1017169	0	0	0	72	1	0	57	10	119	63	0	1	0	0	0	0	0	0	0	0	0	0	0	0	0	0	0	0	0	0	1	0	0	0	3	0	2	11.1	29.4	2014
1017187	0	0	0	67	0	0	69	6	83	48	1	0	0	0	0	0	0	0	0	0	1	0	1	1	1	0	0	0	0	0	1	0	0	0	2	0	2	21	30.2	2015
1017330	0	0	0	62	1	0	35	12	107	129	0	1	0	0	0	0	0	0	0	0	0	0	0	0	0	0	0	0	0	0	1	0	0	0	0	4	2	2.9	43.8	2014
1017368	0	0	0	90	1	0	50	13	51	48	1	0	0	0	0	0	0	0	0	0	1	0	0	1	0	0	0	0	0	0	0	0	0	0	1	1	2	5	24.4	2014
1017412	0	0	0	76	1	1	48	11	113	62	0	0	0	0	0	0	0	0	0	1	0	0	0	0	0	0	0	0	0	0	1	0	0	0	0	1	2	6.8	33	2014
1017492	0	0	0	90	1	0	65	15	114	58	1	0	0	0	0	0	0	0	0	0	0	0	0	0	0	0	0	0	0	0	0	0	0	0	0	0	2	7.1	21.8	2014
1017528	0	0	0	81	1	0	33	15	57	165	1	0	0	0	0	0	0	0	0	0	0	0	0	0	0	0	0	0	0	0	0	0	0	0	2	4	2	2	31.6	2015
1017550	0	0	0	76	0	0	28	15	101	110	1	0	0	0	0	0	0	0	0	0	0	0	0	0	0	0	0	0	0	0	0	0	0	0	1	0	2	2	19.8	2015
1017582	0	0	0	82	0	0	37	15	51	69	0	0	0	0	1	0	0	0	0	0	0	0	0	0	0	0	0	0	0	0	0	0	0	0	2	3	2	4.7	24.6	2015
1017685	0	0	0	77	0	0	72	11	116	57	1	0	0	0	0	0	0	0	0	0	1	0	0	1	0	0	0	0	0	0	0	0	0	0	1	1	2	36.3	50.6	2014
1017693	0	0	0	66	1	0	40	14	115	134	1	0	0	0	0	0	0	0	0	0	0	0	0	0	0	0	0	0	0	0	0	0	0	0	2	0	2	1.8	22.7	2015
1017758	0	0	0	65	0	0	76	10	91	157	1	0	0	0	0	0	0	0	0	0	1	0	1	1	1	0	0	0	0	0	1	1	0	0	1	1	2	4.2	32.8	2014
1017791	0	0	0	75	0	0	72	7	94	55	1	0	0	0	0	0	0	0	0	0	0	0	0	0	0	0	0	0	0	0	0	0	0	0	1	1	2	5	28	2015
1017919	0	0	0	85	0	0	44	14	57	124	1	0	0	0	0	0	0	0	0	0	0	0	0	0	0	0	0	0	0	0	0	0	0	0	2	0	2	4.1	27.3	2015
1018021	0	0	0	89	1	0	76	14	108	52	0	1	0	0	0	0	0	0	0	0	0	0	0	0	0	0	0	0	0	0	1	0	0	0	3	2	2	62.7	33.8	2014
1018045	0	0	0	72	0	0	63	7	84	60	0	0	0	0	0	0	0	0	0	1	0	0	0	1	0	0	0	0	0	0	0	1	0	0	1	1	2	3	30	2015
1018061	0	0	0	90	1	0	53	13	39	128	1	0	0	0	0	0	0	0	0	0	0	0	0	0	0	0	0	0	0	0	0	0	0	0	2	4	2	0.9	26.7	2014
1018198	0	0	0	87	1	0	136	6	117	45	0	1	0	0	0	0	0	0	0	0	0	0	0	0	0	0	0	0	0	0	1	1	0	0	0	0	2	7.6	36.3	2014
1018422	0	0	0	76	0	0	84	15	109	41	1	0	0	0	0	0	0	0	0	0	1	0	0	1	1	0	0	1	0	0	0	0	0	0	1	2	2	8.1	29.4	2014
1018440	0	0	0	77	1	0	103	3	92	62	1	0	0	0	0	0	0	0	0	0	1	0	0	1	0	1	0	0	0	0	1	1	0	0	1	1	2	19.2	27.2	2015
1018486	0	0	0	63	1	0	57	12	105	58	1	0	0	0	0	0	0	0	0	0	0	0	0	1	1	0	0	0	0	0	0	0	0	0	1	1	2	3.1	46.6	2015
1018509	0	0	0	88	1	1	66	13	59	125	1	0	0	0	0	0	0	0	0	0	0	0	0	0	0	0	0	0	0	0	0	0	0	0	2	0	2	5.9	26	2014
1018514	0	0	0	64	0	0	34	15	59	116	1	0	0	0	0	0	0	0	0	0	0	0	0	1	0	0	0	0	0	0	0	0	0	0	1	4	2	2	25.5	2014
1018542	0	0	0	74	0	0	25	15	97	67	1	0	0	0	0	0	0	0	0	0	0	0	0	0	0	0	0	0	0	0	0	0	0	0	1	0	2	6.3	26.8	2014
1018714	0	0	0	61	0	0	31	14	130	107	1	0	0	0	0	0	0	0	0	0	0	0	0	1	0	0	0	0	0	0	0	0	0	0	2	2	2	3.2	34.8	2015
1018838	0	0	0	82	0	0	125	12	126	41	0	1	0	0	0	0	0	0	0	0	0	0	0	0	0	0	0	1	0	0	1	0	0	0	3	2	2	11.8	16.6	2014
1018874	0	0	0	60	0	0	56	11	120	62	1	0	0	0	0	0	0	0	0	0	1	0	0	1	0	0	0	0	0	0	0	0	0	0	1	1	2	2.9	34.6	2014
1018904	0	0	0	79	1	0	100	6	106	169	1	0	0	0	0	0	0	0	0	0	0	0	0	0	0	0	0	0	0	0	1	0	0	0	2	0	2	6.7	20.6	2015
1018920	0	0	0	71	1	0	50	10	84	136	1	0	0	0	0	0	0	0	0	0	0	1	1	1	1	0	0	0	0	0	0	0	0	0	2	4	2	16.6	42.5	2014
1019244	0	0	0	62	0	0	41	15	121	187	1	0	0	0	0	0	0	0	0	0	0	0	0	0	0	0	0	0	0	0	0	0	0	0	1	4	2	2	27.8	2015
1019294	0	0	0	75	1	0	58	14	92	63	0	1	0	0	0	0	0	0	0	0	0	0	1	1	0	0	0	0	0	0	0	0	0	0	3	2	2	13	49.1	2015
1019301	0	0	0	63	0	0	101	9	131	42	0	1	0	0	0	0	0	0	0	0	0	0	0	0	0	0	0	0	0	0	1	1	0	0	3	2	2	6.6	40.1	2015
1019390	0	0	0	65	1	0	57	15	104	45	1	0	0	0	0	0	0	0	0	0	0	0	0	0	0	0	0	0	0	0	0	0	0	0	1	0	2	2.7	41.6	2014
1019407	0	0	0	73	0	0	51	10	52	139	1	0	0	0	0	0	0	0	0	0	0	0	0	1	0	0	0	0	0	0	0	0	0	0	2	0	2	3.3	35.5	2014
1019499	0	0	0	63	0	0	65	11	100	54	1	0	0	0	0	0	0	0	0	0	1	0	0	1	0	0	0	0	0	0	0	1	0	0	1	1	2	5.1	27.7	2014
1019518	0	0	0	75	1	0	81	15	110	41	0	0	0	1	0	0	0	0	0	0	0	0	0	1	0	0	0	0	0	0	0	0	0	0	3	2	2	8	34.1	2015
1019523	0	0	0	66	0	0	75	10	91	43	1	0	0	0	0	0	0	0	0	0	0	0	0	0	0	0	0	0	0	0	0	1	0	0	1	1	2	5.8	23.3	2014
1019535	0	0	0	64	0	0	23	15	87	101	1	0	0	0	0	0	0	0	0	0	0	0	0	0	0	0	0	0	0	0	0	0	0	0	2	0	2	3.9	30.7	2014
1019577	0	0	0	74	1	0	89	7	105	52	1	0	0	0	0	0	0	0	0	0	0	0	0	0	0	0	0	0	0	0	0	1	0	0	1	0	2	16.1	34.1	2015
1019645	0	0	0	71	0	0	60	12	98	59	1	0	0	0	0	0	0	0	0	0	1	0	0	1	1	0	0	0	0	0	0	1	0	0	1	1	2	2.8	27.4	2015
1019764	0	0	0	62	0	0	48	15	92	42	0	0	0	0	0	0	1	0	0	0	0	0	0	0	0	0	0	0	0	0	0	0	0	0	1	0	2	3.8	34.9	2014
1019854	0	0	0	75	0	0	69	11	97	52	1	0	0	0	0	0	0	0	0	0	0	0	0	0	0	0	0	0	0	0	1	0	0	0	1	1	2	5.1	17.7	2014
1020076	0	0	0	63	0	0	61	15	103	42	0	0	1	0	0	0	0	0	0	0	0	0	0	0	1	0	0	0	0	0	0	0	0	0	3	0	2	4.8	47.3	2015
1020098	0	0	0	75	0	0	73	8	57	47	1	0	0	0	0	0	0	0	0	0	1	0	0	1	0	0	0	0	0	0	0	0	0	0	1	1	2	2.9	36.9	2015
1020149	0	0	0	62	0	0	116	9	115	55	1	0	0	0	0	0	0	0	0	0	1	0	0	1	1	0	0	0	0	0	1	1	0	0	1	4	2	33.1	27.1	2015
1020181	0	0	0	76	0	0	96	3	91	53	1	0	0	0	0	0	0	0	0	0	1	0	0	1	1	0	0	0	0	0	0	0	0	0	1	1	2	3	24.5	2015
1020245	0	0	0	75	1	0	79	10	116	61	0	1	0	0	0	0	0	0	0	0	0	0	0	1	0	0	0	0	0	0	1	0	0	0	3	0	2	6.6	20.5	2014
1020341	1	1	0	73	0	0	125	3	96	141	1	0	0	0	0	0	0	0	0	0	1	0	1	0	1	0	0	1	0	0	1	1	0	0	1	0	2	2.2	31.2	2015
1020418	0	0	0	74	1	1	73	15	126	59	1	0	0	0	0	0	0	0	0	0	0	0	1	1	1	0	1	1	0	0	1	0	0	0	1	2	2	24.1	44.7	2014
1020475	0	0	0	80	1	1	56	15	96	56	1	0	0	0	0	0	0	0	0	0	0	0	0	0	0	0	0	0	0	0	0	0	0	0	2	1	2	3.7	36.6	2014
1020516	1	1	0	89	1	0		3	25	64	1	0	0	0	0	0	0	0	0	0	0	0	0	1	0	0	0	0	0	0	1	0	0	0	2	0	2	0.3	22.2	2014
1020520	0	0	0	66	1	0	40	15	104	68	0	0	0	1	0	0	0	0	0	0	0	0	0	0	0	0	0	0	0	0	0	0	0	0	3	4	2	3.5	25.7	2015
1020525	0	0	0	66	0	0	37	14	35	122	1	0	0	0	0	0	0	0	0	0	0	0	0	0	0	0	0	0	0	0	0	0	0	0	1	0	2	5.3	28.7	2015
1020535	0	0	0	73	1	0	65	12	90	57	1	0	0	0	0	0	0	0	0	0	1	0	0	1	0	1	1	0	0	0	0	0	0	0	1	1	2	4.1	48.6	2014
1020545	0	0	0	72	1	0	33	13	65	123	1	0	0	0	0	0	0	0	0	0	0	0	0	0	0	0	0	0	0	0	0	0	0	0	2	4	2	4.6	31.9	2014
1020546	0	0	0	67	0	1	52	14	97	143	1	0	0	0	0	0	0	0	0	0	0	0	0	1	0	0	0	1	0	0	0	0	0	0	1	1	2	2.9	33.4	2014
1020606	0	0	0	80	0	0	58	15	146	58	1	0	0	0	0	0	0	0	0	0	0	0	0	0	0	0	0	0	0	0	0	0	0	0	1	0	2	6.4	38.1	2014
1020765	0	0	0	69	0	0	34	15	102	62	1	0	0	0	0	0	0	0	0	0	0	0	0	0	0	0	0	0	0	0	0	0	0	0	1	0	2	2	30.4	2014
1020850	0	0	0	76	1	0	62	15	33	53	1	0	0	0	0	0	0	0	0	0	0	0	0	1	0	0	0	1	0	0	0	0	0	0	1	0	2	3.5	29.7	2014
1020916	0	0	0	67	0	0	31	15	58	114	1	0	0	0	0	0	0	0	0	0	1	0	0	1	0	0	0	0	0	0	0	0	0	0	1	0	2	2	30.7	2015
1020951	0	0	0	71	0	0	103	6	100	40	0	1	0	0	0	0	0	0	0	0	0	0	0	1	0	0	1	0	0	0	1	1	0	0	3	4	2	10.7	32.5	2014
1020969	0	0	0	85	1	0	59	15	91	50	1	0	0	0	0	0	0	0	0	0	0	0	0	0	0	0	0	0	0	0	0	0	0	0	1	4	2	4.8	23.2	2015
1021047	0	0	0	62	1	0	79	12	158	128	1	0	0	0	0	0	0	0	0	0	1	0	0	1	0	0	0	0	0	0	0	0	0	0	1	1	2	7.1	30.6	2014
1021114	0	0	0	60	0	0	56	8	103	57	1	0	0	0	0	0	0	0	0	0	1	0	0	1	0	0	0	0	0	0	0	1	0	0	1	1	2	4.1	27	2015
1021117	0	0	0	62	0	0	36	13	97	63	1	0	0	0	0	0	0	0	0	0	1	0	0	1	0	0	0	0	0	0	1	1	0	0	1	1	2	3.1	31.2	2014
1021264	0	0	0	72	1	0	109	9	108	44	0	0	0	0	0	0	0	0	0	1	0	1	0	1	1	0	0	1	0	0	1	1	0	0	3	2	2	6.3	24.9	2014
1021275	0	0	0	79	1	0	76	8	98	56	1	0	0	0	0	0	0	0	0	0	1	0	0	1	0	0	0	0	0	0	0	1	0	0	1	1	2	4	28.3	2014
1021421	0	0	0	72	0	0	83	12	136	45	0	1	0	0	0	0	0	0	0	0	0	0	0	0	0	0	0	0	0	0	1	1	0	0	3	2	2	10.7	21.3	2014
1021565	0	0	0	73	0	0	33	15	80	69	1	0	0	0	0	0	0	0	0	0	1	0	0	1	0	0	0	0	0	0	1	0	0	0	1	0	2	2.1	29.5	2015
1021566	0	0	0	64	0	0	119	3	121	48	0	1	0	0	0	0	0	0	0	0	0	0	0	1	0	0	0	0	0	0	1	0	0	0	3	4	2	5.8	24	2015
1021667	0	0	0	64	1	0	57	15	151	53	1	0	0	0	0	0	0	0	0	0	0	0	0	1	0	0	1	0	0	0	0	0	0	0	2	0	2	12.7	34.1	2015
1021775	0	0	0	62	0	0	123	11	122	49	0	0	0	0	0	0	0	1	0	0	0	0	0	0	0	0	0	0	0	1	0	0	0	0	3	0	2	3.6	34.9	2015
1021836	0	0	0	65	0	0	79	9	94	60	1	0	0	0	0	0	0	0	0	0	1	0	0	1	0	0	0	0	0	0	0	1	0	0	1	1	2	6	33.8	2014
1021985	0	0	0	78	1	1	63	15	30	57	1	0	0	0	0	0	0	0	0	0	0	0	0	1	0	0	0	0	0	0	0	0	0	0	1	0	2	4.9	29.6	2015
1022041	0	0	0	64	0	0	39	15	99	57	1	0	0	0	0	0	0	0	0	0	0	0	0	0	0	0	0	0	0	0	0	0	0	0	3	0	2	2.5	41.4	2015
1022119	0	0	0	89	1	0	96	6	123	53	1	0	0	0	0	0	0	0	0	0	0	0	0	0	0	0	0	0	0	0	1	1	0	0	2	4	2	3.3	30.4	2014
1022184	0	0	0	87	1	0	58	10	101	127	1	0	0	0	0	0	0	0	0	0	1	0	0	1	1	1	0	0	0	0	0	0	0	0	1	1	2	5.3	26.2	2015
1022231	0	0	0	70	1	0	108	3	56	56	0	0	0	0	0	0	0	0	0	1	0	0	0	1	0	0	0	0	0	0	0	1	0	0	1	1	2	3.8	25.3	2015
1022375	1	1	0	85	1	0	69	10	90	45	1	0	0	0	0	0	0	0	0	0	1	0	0	1	0	1	1	0	0	0	0	0	0	0	1	1	2	6.3	25.8	2014
1022405	0	0	0	83	1	0	60	13	124	164	0	0	0	0	0	0	0	0	0	1	0	0	0	0	0	0	0	0	0	0	0	0	0	0	2	0	2	4.4	20.8	2014
1022479	0	0	0	67	0	1	82	7	127	46	0	1	0	0	0	0	0	0	0	0	0	0	0	0	0	0	0	0	0	0	1	0	0	0	0	0	2	9.3	37	2015
1022499	0	0	0	78	0	1	70	12	44	55	1	0	0	0	0	0	0	0	0	0	1	0	0	1	1	0	1	0	0	0	0	0	0	0	1	1	2	3.1	35.5	2015
1022525	0	0	0	75	1	0	61	10	100	64	1	0	0	0	0	0	0	0	0	0	1	0	0	0	0	1	0	0	0	0	0	1	0	0	1	1	2	4	46.7	2014
1022540	0	0	0	63	1	1	44	15	56	70	1	0	0	0	0	0	0	0	0	0	0	0	0	0	0	0	0	0	0	0	0	0	0	0	1	3	2	8.1	26.1	2015
1022602	0	0	0	87	0	0	54	15	101	142	0	1	0	0	0	0	0	0	0	0	0	0	0	0	0	0	0	0	0	0	0	0	0	0	3	2	2	3.9	22.4	2015
1022630	0	0	0	81	1	0	111	12	135	53	0	1	0	0	0	0	0	0	0	0	0	0	0	0	0	0	0	0	0	0	1	1	0	0	3	4	2	25.9	22.4	2014
1022650	0	0	0	87	0	0	59	15	130	47	1	0	0	0	0	0	0	0	0	0	0	0	0	0	0	0	0	0	0	0	0	0	0	0	1	0	2	5.2	30.7	2014
1022759	0	0	0	67	1	0	66	12	90	47	1	0	0	0	0	0	0	0	0	0	1	0	1	1	1	0	0	0	0	0	1	0	0	0	1	0	2	12.3	33	2015
1022775	0	0	0	68	1	0	45	13	111	62	1	0	0	0	0	0	0	0	0	0	0	0	0	1	0	0	0	0	0	0	0	0	0	0	2	0	2	7.9	34.4	2014
1022929	0	0	0	70	0	0	45	14	95	55	0	0	0	0	1	0	0	0	0	0	0	0	0	0	0	0	0	0	0	0	0	0	0	0	2	4	2	5.8	33.9	2015
1023163	0	0	0	70	1	0	35	12	88	110	0	0	0	0	0	0	0	0	0	1	1	1	0	1	0	1	0	0	0	0	0	0	0	0	3	0	2	2	22	2014
1023215	0	0	0	71	0	0	54	15	109	43	0	0	1	0	0	0	0	0	0	0	0	0	0	1	0	0	0	0	0	0	0	0	0	0	3	4	2	2.8	42.1	2015
1023218	0	0	0	70	0	1		8	52	47	0	1	0	0	0	0	0	0	0	0	0	0	0	1	0	0	1	0	0	0	1	1	0	0	0	0	2	18.2	18.4	2014
1023266	0	0	0	78	1	0	58	15	127	175	1	0	0	0	0	0	0	0	0	0	0	0	0	0	0	0	1	0	0	0	0	0	0	0	1	0	2	6.9	20.1	2014
1023275	0	0	0	64	1	0	68	11	119	157	0	1	0	0	0	0	0	0	0	0	0	0	0	0	0	0	0	0	0	0	1	1	0	0	3	2	2	3.4	29.5	2014
1023316	0	0	0	84	1	0	54	13	37	187	1	0	0	0	0	0	0	0	0	0	1	1	0	0	1	0	0	0	0	0	0	0	0	0	1	0	2	3.7	24.6	2014
1023348	0	0	0	65	1	1	50	14	119	146	0	1	0	0	0	0	0	0	0	0	0	0	0	0	0	0	0	0	0	0	1	0	0	0	0	4	2	9.2	46.6	2015
1023416	1	1	0	77	1	0	100	4	96	43	1	0	0	0	0	0	0	0	0	0	0	0	0	1	0	0	1	0	0	0	1	1	0	0	2	0	2	3.4	29.8	2015
1023422	0	0	0	83	1	4	51	12	118	169	1	0	0	0	0	0	0	0	0	0	0	0	0	1	1	0	1	0	0	0	0	0	0	0	2	0	2	8.9	24.2	2014
1023508	0	0	0	68	0	0	57	12	90	54	1	0	0	0	0	0	0	0	0	0	0	0	0	1	1	0	0	0	0	0	0	0	0	0	1	1	2	5.1	42.5	2014
1023565	0	0	0	61	0	1	52	7	125	156	1	0	0	0	0	0	0	0	0	0	0	0	0	1	0	0	0	0	0	0	1	0	0	0	2	4	2	7.3	25.2	2015
1023603	0	0	0	88	0	0	58	14	142	57	0	1	0	0	0	0	0	0	0	0	0	0	0	1	1	0	0	1	0	0	0	0	0	0	3	4	2	30.3	27.5	2014
1023611	0	0	0	64	0	0	53	12	107	126	1	0	0	0	0	0	0	0	0	0	1	0	1	1	0	0	0	0	0	0	0	0	0	0	1	2	2	11.9	29.6	2014
1023704	0	0	0	78	0	0	64	10	91	136	1	0	0	0	0	0	0	0	0	0	1	0	0	1	0	0	1	0	0	0	0	0	0	0	1	1	2	4.2	26.2	2014
1023786	0	0	0	71	1	4	54	14	104	144	0	1	0	0	0	0	0	0	0	0	0	0	0	0	1	0	0	0	0	0	1	0	0	0	3	4	2	3.1	22.7	2014
1023927	0	0	0	72	1	0	45	15	104	54	0	1	0	0	0	0	0	0	0	0	0	0	0	0	0	0	0	0	0	0	1	0	0	0	3	2	2	6.6	25.4	2015
1024006	0	0	0	90	0	0	68	15	120	54	0	1	0	0	0	0	0	0	0	0	0	1	0	1	0	0	0	0	0	0	0	0	0	0	0	0	2	6.6	25.4	2014
1024022	0	0	0	72	0	0	32	15	50	142	0	1	0	0	0	0	0	0	0	0	0	0	0	0	0	0	1	0	0	0	0	0	0	0	1	0	2	5.1	22.5	2014
1024096	0	0	0	73	1	1	52	15	60	69	0	0	1	0	0	0	0	0	0	0	0	0	0	0	0	0	0	0	0	0	0	0	0	0	3	0	2	30.8	33.9	2014
1024193	0	0	0	80	0	0	41	14	60	113	1	0	0	0	0	0	0	0	0	0	0	0	0	0	0	0	0	0	0	0	0	0	0	0	1	1	2	3.2	32.8	2015
1024217	0	0	0	76	0	0		15	39	43	1	0	0	0	0	0	0	0	0	0	0	0	0	0	0	0	0	0	0	0	0	0	0	0	1	0	2	2.8	37.8	2014
1024258	0	0	0	71	1	0	88	7	91	50	0	1	0	0	0	0	0	0	0	0	0	0	0	0	0	0	0	0	0	0	1	0	0	0	3	2	2	14.7	31.5	2014
1024312	0	0	0	69	1	0	40	14	108	44	1	0	0	0	0	0	0	0	0	0	0	1	0	1	1	0	1	0	0	0	0	0	0	0	2	4	2	7.3	42	2014
1024419	0	0	0	64	1	0	47	14	103	45	1	0	0	0	0	0	0	0	0	0	0	0	0	1	0	0	0	0	0	0	0	0	0	0	2	2	2	6.8	24.1	2015
1024442	1	1	0	71	0	1	100	3	88	53	1	0	0	0	0	0	0	0	0	0	1	0	0	1	1	1	0	1	0	0	0	1	0	0	1	1	2	6.2	24.3	2014
1024478	0	0	0	65	1	0	83	12	142	122	1	0	0	0	0	0	0	0	0	0	1	0	0	1	0	1	1	0	0	0	0	0	0	0	1	1	2	4.8	45.5	2015
1024576	0	0	0	79	0	0	71		112	57	1	0	0	0	0	0	0	0	0	0	1	0	0	1	0	0	0	0	0	0	1	1	0	0	1	1	2	32.1	33.5	2014
1024609	0	0	0	61	0	0	57	12	92	58	1	0	0	0	0	0	0	0	0	0	1	0	0	1	1	0	0	0	0	0	0	1	0	0	1	1	2	4	35.3	2014
1024657	0	0	0	69	0	0	61		106	56	1	0	0	0	0	0	0	0	0	0	1	0	0	1	1	0	0	0	0	0	1	1	0	0	1	1	2	10.9	43.3	2014
1024785	0	0	0	73	0	0	48	15	44	111	1	0	0	0	0	0	0	0	0	0	0	0	0	0	0	0	0	0	0	0	0	0	0	0	1	0	2	1.5	32	2014
1024816	0	0	0	82	0	0	62	13	119	57	1	0	0	0	0	0	0	0	0	0	0	0	0	0	0	0	0	0	0	0	0	0	0	0	1	0	2	3.6	24.7	2015
1024845	0	0	0	60	1	0	58	10	110	44	0	1	0	0	0	0	0	0	0	0	1	0	0	0	1	0	1	0	0	0	1	0	0	0	3	0	2	6.6	32.8	2015
1024871	0	0	0	65	0	0	52	12	101	62	1	0	0	0	0	0	0	0	0	0	1	0	0	0	0	0	0	0	0	0	0	1	0	0	1	1	2	3.1	25.7	2014
1024948	0	0	0	67	0	0	42	15	55	57	1	0	0	0	0	0	0	0	0	0	1	0	0	0	1	0	1	1	0	0	0	0	0	0	1	2	2	3	33.3	2014
1024988	0	0	0	81	0	0	60	14	60	68	1	0	0	0	0	0	0	0	0	0	1	1	0	1	0	0	0	0	1	0	0	0	0	0	1	4	2	2.5	27	2015
1025031	0	0	0	76	0	0	36	15	57	124	1	0	0	0	0	0	0	0	0	0	0	0	0	0	0	0	0	0	0	0	0	0	0	0	1	4	2	1.6	33	2015
1025057	0	0	0	75	0	0	40	13	48	111	1	0	0	0	0	0	0	0	0	0	0	0	0	0	0	0	0	0	0	0	0	0	0	0	2	0	2	3.9	27.1	2014
1025059	0	0	0	60	0	0	155	8	124	40	0	1	0	0	0	0	0	0	0	0	0	0	0	0	0	0	0	0	0	0	0	1	0	0	3	2	2	4.9	47.8	2015
1025117	0	0	0	75	1	0	111	4	135	147	0	0	0	0	0	0	0	1	0	0	0	0	0	0	0	0	0	0	0	0	1	1	0	0	2	2	2	19.7	28	2014
1025229	0	0	0	67	0	0	51	13	93	46	1	0	0	0	0	0	0	0	0	0	1	0	1	1	0	0	0	0	0	0	0	1	0	0	1	1	2	5.9	25.8	2015
1025513	0	0	0	63	0	0	28	15	90	120	1	0	0	0	0	0	0	0	0	0	0	0	0	0	0	0	0	0	0	0	0	0	0	0	2	0	2	3.1	28.4	2015
1025608	0	0	0	62	1	0	29	15	61	134	1	0	0	0	0	0	0	0	0	0	0	0	0	0	0	0	0	0	0	0	0	0	0	0	1	2	2	1.8	23.4	2014
1025621	0	0	0	90	1	0	72	15	105	52	1	0	0	0	0	0	0	0	0	0	0	0	0	0	0	0	0	0	0	0	0	0	0	0	1	4	2	4.8	32	2015
1025676	0	0	0	86	1	0	69	15	120	44	1	0	0	0	0	0	0	0	0	0	0	0	0	0	0	0	0	0	0	0	0	0	0	0	1	0	2	10.6	21	2015
1025825	0	0	0	62	1	1	28	15	45	72	1	0	0	0	0	0	0	0	0	0	0	0	0	1	0	0	1	1	0	0	0	0	0	0	1	0	2	6	28.2	2014
1025933	0	0	0	72	0	0	49	14	49	64	1	0	0	0	0	0	0	0	0	0	0	0	0	0	0	0	0	0	0	0	0	0	0	0	1	0	2	3.5	41.1	2014
1025957	0	0	0	79	0	0	73	12	45	52	1	0	0	0	0	0	0	0	0	0	1	1	0	1	1	0	0	0	0	0	0	0	0	0	3	2	2	12.8	26.8	2015
1026025	0	0	0	73	0	0	67	14	114	121	0	0	0	0	0	0	0	0	0	1	0	0	0	0	1	0	0	0	0	0	0	0	0	0	3	4	2	32.2	37.4	2015
1026230	0	0	0	67	0	0	35	15	89	109	1	0	0	0	0	0	0	0	0	0	0	0	0	1	0	0	0	1	0	0	0	0	0	0	1	0	2	3.7	29.4	2015
1026263	0	0	0	70	1	0	72	8	122	53	1	0	0	0	0	0	0	0	0	0	0	0	0	1	0	0	0	0	0	0	0	1	0	0	1	1	2	7.3	31.5	2014
1026336	0	0	0	62	0	1	66	10	104	67	1	0	0	0	0	0	0	0	0	0	1	0	0	1	0	0	0	0	0	0	0	0	0	0	1	1	2	4.2	35.7	2014
1026340	0	0	0	70	0	0	43	15	129	132	1	0	0	0	0	0	0	0	0	0	1	0	0	1	0	0	0	0	0	0	0	0	0	0	1	4	2	7.7	30.5	2015
1026403	1	1	0	77	0	0	60		101	59	1	0	0	0	0	0	0	0	0	0	1	0	0	1	1	0	0	0	0	0	1	1	0	0	1	1	2	0.6	26	2015
1026532	0	0	0	62	0	1	61	15	107	58	0	0	0	1	0	0	0	0	0	0	0	0	0	0	0	0	0	0	0	0	0	0	0	0	0	4	2	4.5	24.9	2014
1026573	0	0	0	90	1	1	99	6	115	200	1	0	0	0	0	0	0	0	0	0	0	0	0	1	0	0	0	1	1	0	0	0	0	0	2	0	2	5.2	32	2014
1026582	0	0	0	66	0	0	30	15	104	131	1	0	0	0	0	0	0	0	0	0	0	0	0	0	0	0	0	0	0	0	0	0	0	0	1	3	2	1.8	41.2	2015
1026596	0	0	0	82	1	0	64	7	50	52	0	1	0	0	0	0	0	0	0	0	0	1	0	0	0	0	1	0	1	0	1	0	0	0	1	4	2	8.2	29.1	2014
1026612	0	0	0	63	1	0		7	123	53	0	0	0	0	1	0	0	0	0	0	1	1	0	1	1	0	1	1	0	0	1	1	0	0	1	4	2	26.1	26.5	2014
1026673	0	0	0	60	1	0	29	14	90	121	1	0	0	0	0	0	0	0	0	0	0	0	0	0	0	0	0	0	0	0	0	0	0	0	1	0	2	2.2	36	2015
1026674	0	0	0	65	1	0	28	15	94	55	1	0	0	0	0	0	0	0	0	0	0	1	0	1	0	0	0	0	0	0	0	0	0	0	1	4	2	2	44.3	2015
1026752	0	0	0	88	1	0	41	14	101	63	0	1	0	0	0	0	0	0	0	0	0	0	0	0	0	0	0	0	1	0	0	0	0	0	0	0	2	3.5	24.4	2014
1026819	0	0	0	90	1	0	98	6	111	44	0	1	0	0	0	0	0	0	0	0	0	0	0	0	0	0	0	0	0	0	1	1	0	0	3	2	2	2.6	17.6	2015
1026878	0	0	0	64	1	0	66	10	103	55	1	0	0	0	0	0	0	0	0	0	0	0	0	1	0	0	0	0	0	0	0	0	0	0	1	1	2	4.8	30.2	2015
1026913	0	0	0	67	0	0	43	14	138	64	1	0	0	0	0	0	0	0	0	0	1	0	1	1	1	0	0	0	0	0	0	0	0	0	1	0	2	4.2	35.6	2014
1027079	0	0	0	79	1	0	72	11	101	41	0	1	0	0	0	0	0	0	0	0	0	0	0	0	1	0	0	0	0	0	0	0	0	0	3	1	2	7.8	29.5	2015
1027124	0	0	0	66	1	0	76	8	106	40	0	1	0	0	0	0	0	0	0	0	0	0	0	0	0	0	0	0	0	0	1	1	0	0	3	2	2	34.1	22.1	2015
1027158	0	0	0	63	0	0	33	15	92	136	1	0	0	0	0	0	0	0	0	0	0	0	1	1	0	0	0	0	0	0	0	0	0	0	1	0	2	2.5	37.5	2014
1027209	1	1	0	60	0	1	146	3	102	152	1	0	0	0	0	0	0	0	0	0	0	0	0	0	0	0	0	0	0	0	1	1	0	0	1	0	2	2.7	18.8	2015
1027340	0	0	0	63	1	0	49	15	95	65	1	0	0	0	0	0	0	0	0	0	0	0	0	0	0	0	0	0	0	0	1	1	0	0	1	1	2	5	46.8	2015
1027376	0	0	0	64	1	1	44	11	102	114	0	0	1	0	0	0	0	0	0	0	0	0	0	0	0	0	0	0	0	0	1	0	0	0	0	0	2	8.3	28.9	2014
1027509	0	0	0	73	1	1	57	9	98	144	0	1	0	0	0	0	0	0	0	0	0	0	0	1	0	0	1	0	0	0	0	0	0	0	1	2	2	7.2	23.9	2014
1027573	0	0	0	90	0	1	67	7	57	131	1	0	0	0	0	0	0	0	0	0	0	1	0	1	0	0	1	0	0	0	0	0	0	0	2	0	2	3.1	23.2	2015
1027586	0	0	0	79	0	0	86	5	54	140	0	1	0	0	0	0	0	0	0	0	1	0	0	1	1	0	0	0	0	0	0	0	0	0	3	2	2	4.6	34.8	2014
1027610	0	0	0	71	0	0	47	15	97	125	1	0	0	0	0	0	0	0	0	0	0	0	0	1	1	0	1	0	0	0	0	1	0	0	1	1	2	3.1	26.4	2015
1027706	1	1	0	89	0	0	57	8	97	60	1	0	0	0	0	0	0	0	0	0	0	0	0	0	0	0	0	0	0	0	0	0	0	0	2	4	2	5.3	21.4	2014
1027797	0	0	0	75	0	0	79	9	101	51	1	0	0	0	0	0	0	0	0	0	0	0	0	0	0	0	0	0	0	0	1	1	0	0	1	1	2	8	27.7	2014
1027822	0	0	0	62	0	0	37	13	108	124	1	0	0	0	0	0	0	0	0	0	1	0	0	1	0	0	0	0	0	0	0	0	0	0	1	1	2	4	43	2014
1027862	0	0	0	72	0	1	49	15	109	66	0	1	0	0	0	0	0	0	0	0	0	0	0	1	0	0	0	0	0	0	0	0	0	0	0	0	2	4.7	32.4	2015
1027916	0	0	0	82	0	0	56	15	60	71	1	0	0	0	0	0	0	0	0	0	0	0	0	0	0	0	0	0	0	0	0	0	0	0	2	4	2	3.6	20.5	2015
1027947	0	0	0	73	0	0	71	12	104	148	0	1	0	0	0	0	0	0	0	0	0	0	0	0	0	0	0	0	0	0	1	1	0	0	3	0	2	5.6	31.1	2015
1027951	0	0	0	69	0	1	138	3	108	189	1	0	0	0	0	0	0	0	0	0	0	0	0	0	0	0	0	0	0	0	1	1	0	0	3	2	2	16.2	32.8	2014
1028002	0	0	0	83	1	0	40	13	87	67	1	0	0	0	0	0	0	0	0	0	1	0	0	1	0	1	0	1	0	0	0	0	0	0	2	0	2	4.4	29.3	2014
1028128	1	0	1	83	1	0	41	15	97	49	0	0	0	0	0	0	0	1	0	0	0	0	0	1	0	0	0	0	0	0	1	0	0	0	3	4	2	4.2	37.9	2015
1028255	0	0	0	81	0	0					0	0	0	0	0	0	0	0	0	1	0	0	0	0	0	0	0	0	0	0	0	0	0	0	1	1	2	2.2	29.6	2014
1028266	0	0	0	79	0	0	59	10	88	53	1	0	0	0	0	0	0	0	0	0	1	0	0	1	0	0	0	0	0	0	0	1	0	0	1	1	2	8	28.3	2014
1028316	1	1	0	73	1	0	122	3	94	42	1	0	0	0	0	0	0	0	0	0	0	1	0	1	0	0	0	0	0	0	1	1	0	0	2	4	2	2.3	30.8	2014
1028317	0	0	0	74	0	0	35	15	52	110	1	0	0	0	0	0	0	0	0	0	0	0	0	0	0	0	0	0	0	0	0	0	0	0	1	0	2	2.6	27.5	2015
1028445	0	0	0	71	0	0	34	14	101	116	1	0	0	0	0	0	0	0	0	0	0	0	0	1	0	0	1	0	0	0	0	0	0	0	1	1	2	14.7	20.3	2015
1028513	0	0	0	62	1	0	69	15	125	50	1	0	0	0	0	0	0	0	0	0	0	0	0	0	0	0	0	0	0	0	0	0	0	0	1	4	2	7.4	28.9	2015
1028520	0	0	0	65	0	1	76	10	99	136	1	0	0	0	0	0	0	0	0	0	0	0	0	0	0	0	0	0	0	0	0	1	0	0	2	4	2	9.5	25.5	2015
1028636	0	0	0	83	0	0	37	13	63	161	1	0	0	0	0	0	0	0	0	0	0	1	0	1	0	0	0	0	0	0	0	0	0	0	2	0	2	3.7	25.3	2014
1028643	0	0	0	74	1	0	99	10	158	140	1	0	0	0	0	0	0	0	0	0	0	0	0	0	0	0	0	0	0	0	0	1	0	0	1	0	2	16.8	19.6	2015
1028725	0	0	0	75	0	0	48	14	53	125	1	0	0	0	0	0	0	0	0	0	0	0	0	0	0	0	0	0	0	0	0	0	0	0	1	4	2	6.7	24.2	2015
1028749	0	0	0	90	1	0	61	9	101	145	1	0	0	0	0	0	0	0	0	0	0	0	0	1	0	0	0	0	0	0	0	0	0	0	2	0	2	3.2	22.5	2015
1028766	0	0	0	86	0	0	84	14	60	52	0	0	1	0	0	0	0	0	0	0	0	0	0	0	0	0	0	0	0	0	0	0	0	0	3	4	2	6.9	38.6	2014
1028866	0	0	0	86	0	1	64	11	50	67	1	0	0	0	0	0	0	0	0	0	0	1	0	0	0	0	0	0	0	0	0	0	0	0	2	4	2	5.7	21.8	2014
1028871	0	0	0	69	0	1	23	15	95	117	1	0	0	0	0	0	0	0	0	0	0	0	0	0	0	0	0	0	0	0	0	0	0	0	1	0	2	2	29.1	2015
1028954	0	0	0	74	1	1	81	9	80	59	1	0	0	0	0	0	0	0	0	0	0	0	0	1	0	0	0	0	0	0	1	1	0	0	1	1	2	10.3	15.8	2014
1029043	0	0	0	90	0	0	63	13	104	54	1	0	0	0	0	0	0	0	0	0	0	0	0	0	0	0	0	0	0	0	0	1	0	0	1	1	2	2.2	20.3	2015
1029064	0	0	0	65	1	4	42	15	103	134	0	0	0	0	1	0	0	0	0	0	0	0	0	0	0	0	0	0	0	0	0	0	0	0	2	4	2	9.8	26.1	2015
1029103	0	0	0	79	1	0		10	50	142	1	0	0	0	0	0	0	0	0	0	0	0	0	0	0	0	0	0	0	0	1	0	0	0	0	2	2	21.1	22.1	2015
1029151	0	0	0	75	0	0	95	9	153	149	1	0	0	0	0	0	0	0	0	0	1	0	0	1	0	0	0	0	0	0	0	0	0	0	3	2	2	6.2	35.2	2014
1029162	0	0	0	84	1	0	108	3	111	157	0	0	0	0	1	0	0	0	0	0	0	0	0	0	0	0	0	0	0	0	1	1	0	0	2	4	2	34.7	17.7	2014
1029470	0	0	0	82	0	0	68	11	125	144	1	0	0	0	0	0	0	0	0	0	0	0	0	0	0	0	0	0	0	0	0	0	0	0	2	3	2	10.3	28.6	2014
1029483	0	0	0	86	1	0	58	14	51	41	1	0	0	0	0	0	0	0	0	0	0	1	0	1	0	0	1	0	0	0	0	0	0	0	1	2	2	8	30.6	2015
1029638	0	0	0	71	1	0	55	15	98	61	1	0	0	0	0	0	0	0	0	0	0	0	0	1	0	0	0	1	0	0	1	0	0	0	1	4	2	19.6	54.2	2015
1029665	0	0	0	60	1	0	70	6	57	58	0	0	0	0	0	0	0	0	0	1	0	0	0	0	0	0	0	0	0	0	0	0	0	0	0	0	2	1.1	28	2015
1029717	0	0	0	68	0	0	78	9	120	44	1	0	0	0	0	0	0	0	0	0	1	0	0	1	0	0	0	0	0	0	1	1	0	0	1	1	2	6.1	36.5	2015
1029735	0	0	0	75	1	0	56	14	95	57	1	0	0	0	0	0	0	0	0	0	0	0	0	1	0	0	0	0	0	0	0	0	0	0	1	1	2	6.1	29.3	2015
1029783	0	0	0	77	1	0	91	10	51	56	1	0	0	0	0	0	0	0	0	0	1	1	0	1	0	0	0	0	0	0	0	0	0	0	1	1	2	4.9	30.6	2014
1029813	0	0	0	63	0	0	110	4	55	141	1	0	0	0	0	0	0	0	0	0	0	0	0	1	0	0	0	0	0	0	0	1	0	0	1	1	2	4.9	22.6	2015
1029833	0	0	0	60	1	0	41	15	43	40	1	0	0	0	0	0	0	0	0	0	0	0	0	0	1	0	0	0	0	0	0	0	0	0	1	0	2	0.9	20.3	2014
1029909	0	0	0	78	1	0	66	12	104	198	1	0	0	0	0	0	0	0	0	0	0	0	0	0	0	0	0	0	0	0	1	1	0	0	1	1	2	4.1	31.1	2014
1029956	0	0	0	62	1	0	82	7	110	54	0	0	0	0	1	0	0	0	0	0	0	0	0	1	0	0	0	0	0	1	0	0	0	0	2	4	2	7	20.1	2015
1029978	0	0	0	85	1	0	75	11	137	184	1	0	0	0	0	0	0	0	0	0	0	0	0	0	1	0	0	0	0	0	0	0	0	0	1	2	2	3.8	30.3	2014
1029990	0	0	0	78	1	0	90	8	145	40	1	0	0	0	0	0	0	0	0	0	0	1	0	1	1	0	0	0	0	0	0	0	0	0	2	2	2	5.3	35	2015
1030003	0	0	0	82	0	1	83	13	157	57	1	0	0	0	0	0	0	0	0	0	0	0	0	1	0	0	0	0	0	0	0	0	0	0	3	0	2	5.8	25.7	2014
1030043	1	1	0	77	1	0	47	15	137	117	1	0	0	0	0	0	0	0	0	0	0	0	0	0	0	0	0	0	0	0	0	0	0	0	1	0	2	4.4	30.5	2014
1030108	0	0	0	62	1	1	42	15	57	170	1	0	0	0	0	0	0	0	0	0	1	0	0	0	0	0	0	1	0	1	0	0	0	0	1	0	2	6.9	16.6	2015
1030112	1	1	0	83	0	0	122	3	99	57	1	0	0	0	0	0	0	0	0	0	0	0	0	0	0	0	0	0	0	0	1	1	0	0	0	2	2	1.8	21.9	2015
1030115	0	0	0	67	0	0	36	15	102	61	0	0	0	0	0	0	0	0	0	1	0	0	0	0	0	0	0	0	0	0	0	0	0	0	0	1	2	3.1	22.7	2015
1030138	1	0	1	88	1	0	102	8	112	40	0	1	0	0	0	0	0	0	0	0	1	1	1	1	0	0	0	0	0	0	1	1	0	0	0	0	2	6.7	28.1	2015
1030177	0	0	0	77	0	0	59	15	151	53	1	0	0	0	0	0	0	0	0	0	0	0	0	0	0	0	0	0	0	0	0	0	0	0	1	0	2	3.7	34.5	2014
1030252	0	0	0	80	0	0	70	14	116	171	1	0	0	0	0	0	0	0	0	0	1	1	0	1	1	0	0	0	0	0	0	0	0	0	1	4	2	11.8	28.4	2015
1030550	0	0	0	69	0	0	45	12	59	124	1	0	0	0	0	0	0	0	0	0	1	0	1	1	0	0	0	0	0	0	0	0	0	0	2	0	2	41.4	37.3	2015
1030628	0	0	0	72	0	0	49	15	132	58	0	1	0	0	0	0	0	0	0	0	0	0	0	0	0	0	0	0	0	0	0	0	0	0	3	2	2	18.2	25.4	2015
1030648	0	0	0	73	0	0	79	8	107	57	0	1	0	0	0	0	0	0	0	0	1	0	0	1	1	0	1	1	0	0	0	0	0	0	3	2	2	15.2	25.4	2014
1030748	0	0	0	84	1	0	47	15	55	135	1	0	0	0	0	0	0	0	0	0	1	1	0	0	0	0	1	0	0	0	0	0	0	0	1	2	2	8.4	23.2	2014
1030756	0	0	0	64	0	0	52	10	90	59	1	0	0	0	0	0	0	0	0	0	1	0	0	1	0	0	0	0	0	0	0	0	0	0	1	1	2	3	30	2014
1030816	0	0	0	64	1	0	83	5	124	58	1	0	0	0	0	0	0	0	0	0	0	0	0	0	0	0	0	0	0	0	1	0	0	0	2	4	2	16.5	20.4	2015
1030823	0	0	0	81	0	0	34	14	70	130	1	0	0	0	0	0	0	0	0	0	0	0	0	1	0	0	0	0	0	0	0	0	0	0	2	0	2	1.5	23.3	2015
1030868	0	0	0	68	0	0	92	12	165	51	1	0	0	0	0	0	0	0	0	0	1	0	1	1	0	0	0	1	0	0	0	0	0	0	1	1	2	6	32.1	2015
1031021	0	0	0	80	1	0	56	14	103	133	0	0	1	0	0	0	0	0	0	0	0	0	1	1	0	0	1	0	0	0	0	0	0	0	3	0	2	8.9	38.7	2014
1031156	0	0	0	70	0	0	32	15	59	67	1	0	0	0	0	0	0	0	0	0	0	0	0	0	0	0	0	0	0	0	0	0	0	0	1	0	2	1.9	28.3	2015
1031172	0	0	0	61	0	0	40	15	92	54	1	0	0	0	0	0	0	0	0	0	0	0	0	0	0	0	0	0	0	0	0	0	0	0	1	0	2	1.5	26.5	2015
1031248	0	0	0	81	0	0	46	15	107	60	0	0	0	0	0	1	0	0	0	0	0	0	0	0	0	0	0	0	0	0	0	0	0	0	3	4	2	2	31.7	2015
1031341	0	0	0	88	0	0					0	0	0	0	0	0	0	0	0	1	0	0	0	0	0	0	0	0	0	0	0	0	0	0	3	4	2	0.1	26.6	2014
1031378	0	0	0	68	0	3	70	14	105	56	0	0	1	0	0	0	0	0	0	0	0	0	0	0	0	0	0	0	0	0	0	0	0	0	3	4	2	11.9	22	2014
1031413	0	0	0	61	0	0	57	11	113	56	1	0	0	0	0	0	0	0	0	0	0	0	0	0	0	0	0	0	0	0	1	1	0	0	3	0	2	3.9	31.1	2015
1031485	1	1	0	69	0	0		3	139	68	1	0	0	0	0	0	0	0	0	0	0	0	0	0	0	0	0	0	0	0	1	0	0	0	2	0	2	1.2	23.2	2014
1031503	0	0	0	71	0	0	83	6	113	148	0	1	0	0	0	0	0	0	0	0	1	0	0	1	0	0	1	0	0	0	0	1	0	0	0	0	2	9.7	31.8	2014
1031640	0	0	0	79	0	0	56	11	50	56	1	0	0	0	0	0	0	0	0	0	1	0	0	1	0	0	0	0	0	0	0	0	0	0	1	1	2	4.2	24.7	2014
1031681	0	0	0	72	0	1	53	15	123	136	1	0	0	0	0	0	0	0	0	0	0	0	0	0	0	0	0	0	0	0	0	0	0	0	1	0	2	13.9	27.5	2015
1031704	0	0	0	79	1	0	82	15	134	48	0	1	0	0	0	0	0	0	0	0	1	0	0	0	0	0	1	0	0	0	1	1	0	0	0	4	2	7.6	41.7	2014
1031843	0	0	0	70	0	0	76	10	115	49	1	0	0	0	0	0	0	0	0	0	1	0	0	1	0	0	0	0	0	0	0	1	0	0	1	1	2	2.9	27.8	2015
1031867	0	0	0	67	1	0	106	7	84	53	0	1	0	0	0	0	0	0	0	0	0	0	0	0	0	0	0	0	0	0	1	1	0	0	3	2	2	6.6	32.4	2015
1031977	0	0	0	68	0	0	60	8	109	60	0	0	0	0	0	0	0	0	1	0	0	0	0	1	0	0	0	0	0	0	1	0	0	0	3	4	2	35.2	44.2	2014
1031989	0	0	0	82	1	0	57	13	92	48	0	0	0	1	0	0	0	0	0	0	0	0	0	0	0	0	0	0	0	0	0	0	0	0	3	2	2	4.6	36.3	2014
1032194	0	0	0	70	0	0	62	8	60	60	1	0	0	0	0	0	0	0	0	0	0	0	0	1	1	0	1	0	0	0	0	0	0	0	1	1	2	4	26.3	2015
1032245	1	0	1	84	0	0					0	0	0	0	0	0	0	0	0	1	0	0	0	0	0	0	0	0	0	0	0	0	0	0	3	2	2	0.2	25.3	2014
1032348	0	0	0	66	1	0	49	14	50	142	1	0	0	0	0	0	0	0	0	0	0	0	0	0	0	0	0	0	0	0	0	0	0	0	1	0	2	3	36.4	2014
1032461	0	0	0	62	1	0	67	12	108	62	1	0	0	0	0	0	0	0	0	0	1	0	0	1	1	0	0	0	0	0	0	1	0	0	1	1	2	6	29	2014
1032648	0	0	0	80	0	0	24	15	89	60	1	0	0	0	0	0	0	0	0	0	0	0	0	0	0	0	0	0	0	0	0	0	0	0	2	0	2	2.1	29.5	2015
1032672	0	0	0	69	1	0	45	15	86	194	0	0	0	1	0	0	0	0	0	0	0	0	1	1	0	0	0	0	0	0	0	0	0	0	3	2	2	5.1	23.1	2014
1032684	0	0	0	71	0	0	62	15	151	136	1	0	0	0	0	0	0	0	0	0	0	0	0	0	0	0	0	0	0	0	0	0	0	0	3	2	2	9.6	29.3	2015
1032685	0	0	0	63	1	0	53	15	90	48	1	0	0	0	0	0	0	0	0	0	1	0	0	1	0	1	0	1	0	0	0	0	0	0	3	2	2	5.3	26.3	2014
1032893	0	0	0	89	1	0	63	13	121	62	0	0	0	1	0	0	0	0	0	0	0	0	0	0	0	0	0	0	0	0	0	0	0	0	3	4	2	7.2	22.8	2015
1032905	0	0	0	67	1	1	50	14	95	114	1	0	0	0	0	0	0	0	0	0	1	0	0	1	0	1	0	0	0	0	0	1	0	0	1	1	2	6	27.5	2014
1033063	0	0	0	89	0	0	69	11	121	118	1	0	0	0	0	0	0	0	0	0	0	0	0	0	0	0	0	0	0	0	0	0	0	0	2	4	2	26	22	2015
1033116	0	0	0	76	0	0	71	11	118	54	0	1	0	0	0	0	0	0	0	0	0	0	0	0	0	0	0	0	0	0	0	0	0	0	3	4	2	8.9	41.4	2014
1033124	1	1	0	79	0	0					1	0	0	0	0	0	0	0	0	0	0	0	0	0	0	0	0	0	0	0	0	0	0	0	1	1	2	5.4	31.2	2015
1033126	0	0	0	63	1	0	49	15	58	128	1	0	0	0	0	0	0	0	0	0	0	0	0	0	0	0	0	0	0	0	0	0	0	0	1	4	2	12.5	21.8	2015
1033201	0	0	0	85	1	0	85	10	37	41	1	0	0	0	0	0	0	0	0	0	0	0	0	1	0	0	0	0	0	0	0	1	0	0	1	1	2	4.1	25.3	2015
1033205	0	0	0	65	1	1	82	3	108	56	0	0	0	0	1	0	0	0	0	0	0	0	0	0	0	0	0	0	0	0	0	0	0	0	2	4	2	5.5	28.5	2014
1033215	0	0	0	90	0	0	59	15	89	131	1	0	0	0	0	0	0	0	0	0	0	0	0	0	0	0	0	0	0	0	0	0	0	0	1	0	2	5.1	31.1	2014
1033248	1	0	1	67	1	0	67	10	113	45	0	1	0	0	0	0	0	0	0	0	0	0	0	1	0	0	0	0	0	0	1	0	0	0	3	2	2	22.4	26.4	2015
1033263	0	0	0	60	0	0	87	8	108	54	0	0	1	0	0	0	0	0	0	0	0	0	0	1	0	0	0	0	0	0	1	0	0	0	3	0	2	17.7	27.9	2014
1033320	0	0	0	72	0	0	108		34	40	1	0	0	0	0	0	0	0	0	0	0	0	0	1	0	0	0	0	0	0	1	1	0	0	1	4	2	31	38.6	2015
1033361	0	0	0	63	1	0	55	15	56	63	1	0	0	0	0	0	0	0	0	0	1	0	0	1	1	1	0	0	0	0	1	1	0	0	1	1	2	3	37.6	2015
1033373	0	0	0	61	0	0	50	14	110	53	0	1	0	0	0	0	0	0	0	0	1	0	0	1	0	1	1	0	0	0	0	0	0	0	3	0	2	9.2	30	2014
1033550	0	0	0	65	0	0	62	11	139	121	0	1	0	0	0	0	0	0	0	0	0	0	0	1	0	0	0	0	0	0	1	1	0	0	3	2	2	23.1	40.8	2014
1033600	0	0	0	77	1	0	81	6	108	143	0	0	0	0	1	0	0	0	0	0	0	0	0	1	0	0	0	0	0	0	1	0	0	0	2	4	2	3	28.5	2015
1033685	0	0	0	69	1	0	62	11	106	62	1	0	0	0	0	0	0	0	0	0	1	1	0	1	0	0	0	0	0	0	0	1	0	0	1	1	2	1.1	29.8	2015
1033697	0	0	0	69	1	1	167	6	35	48	1	0	0	0	0	0	0	0	0	0	0	0	0	0	0	0	0	0	0	0	1	1	0	0	0	2	2	19.9	22.5	2014
1033724	0	0	0	60	0	0	40	14	60	48	0	0	0	0	1	0	0	0	0	0	0	0	0	0	0	0	0	0	0	0	0	0	0	0	2	0	2	4.9	30.2	2015
1033771	0	0	0	78	0	0	48	15	59	123	1	0	0	0	0	0	0	0	0	0	1	0	0	1	0	0	0	0	0	0	0	0	0	0	1	3	2	6	30.5	2015
1033812	0	0	0	73	1	0	69	15	133	54	0	0	1	0	0	0	0	0	0	0	1	0	1	1	0	0	0	0	0	0	0	0	0	0	0	0	2	5.9	41.4	2014
1033866	0	0	0	68	1	0	105	3	111	188	1	0	0	0	0	0	0	0	0	0	0	0	0	0	0	0	0	0	0	0	1	1	0	0	2	2	2	8.9	28.4	2015
1033875	0	0	0	83	1	0	54	7	108	49	1	0	0	0	0	0	0	0	0	0	1	0	0	1	1	1	0	0	0	0	1	0	0	0	2	4	2	7	22.1	2014
1033890	0	0	0	78	0	1		15		121	0	1	0	0	0	0	0	0	0	0	1	1	0	1	0	1	0	0	0	0	0	0	0	0	1	2	2	5.4	26.6	2015
1033925	0	0	0	80	0	0	37	15	65	70	1	0	0	0	0	0	0	0	0	0	1	0	0	0	0	0	0	0	0	0	0	0	0	0	2	2	2	7.3	33.8	2014
1033958	0	0	0	64	0	1	62	9	139	133	0	0	0	0	1	0	0	0	0	0	0	0	0	0	0	0	0	0	0	0	0	0	0	0	3	2	2	5	25.8	2015
1034012	0	0	0	69	0	4	100	3	148	153	1	0	0	0	0	0	0	0	0	0	0	0	0	0	0	0	0	0	0	0	0	0	0	0	2	0	2	89.1	20.2	2015
1034074	0	0	0	76	0	1	37	15	96	74	0	0	1	0	0	0	0	0	0	0	0	0	0	1	0	0	0	0	0	0	0	0	0	0	0	2	2	6.3	33	2015
1034105	0	0	0	61	1	0	28	15	106	153	1	0	0	0	0	0	0	0	0	0	0	0	0	0	0	0	0	0	0	0	0	0	0	0	2	0	2	5.5	30.8	2015
1034118	0	0	0	69	1	1	39	9	50	114	1	0	0	0	0	0	0	0	0	0	0	0	0	0	0	0	0	0	0	0	0	0	0	0	2	0	2	9.4	32.3	2015
1034132	0	0	0	67	0	1	35	15	45	117	1	0	0	0	0	0	0	0	0	0	1	0	0	1	0	1	0	0	0	0	0	0	0	0	1	0	2	5	30.4	2014
1034165	0	0	0	84	1	0	39	11	60	67	1	0	0	0	0	0	0	0	0	0	0	0	0	0	0	0	0	0	0	0	0	0	0	0	2	0	2	5.9	25.3	2014
1034230	1	1	0	61	1	0	154	3	46	53	1	0	0	0	0	0	0	0	0	0	0	0	0	0	0	0	0	0	0	0	0	0	0	0	3	0	2	5.3	36	2014
1034240	0	0	0	65	1	0	60	7	54	59	0	0	0	0	1	0	0	0	0	0	0	1	0	1	0	0	0	0	0	0	1	0	0	0	2	0	2	3.5	37.9	2014
1034359	0	0	0	65	1	0	59	11	48	47	0	1	0	0	0	0	0	0	0	0	0	0	0	0	0	0	0	0	0	0	1	0	0	0	0	4	2	0.7	48.3	2015
1034454	0	0	0	79	1	0	95	10	154	42	0	1	0	0	0	0	0	0	0	0	0	0	0	0	0	0	1	0	0	0	1	1	0	0	3	4	2	1.9	18.7	2015
1034473	0	0	0	79	1	1	99	3	70	51	0	1	0	0	0	0	0	0	0	0	0	0	0	0	1	0	0	0	0	0	1	1	0	0	1	4	2	19.9	21	2014
1034508	0	0	0	84	0	0	118	6	102	52	1	0	0	0	0	0	0	0	0	0	0	0	0	0	0	0	0	0	0	0	0	1	0	0	2	0	2	9	25.2	2014
1034513	0	0	0	87	1	1	96	9	42	130	0	0	0	1	0	0	0	0	0	0	0	0	0	0	0	0	0	0	0	0	0	0	0	0	3	2	2	7.5	30.2	2014
1034567	0	0	0	74	0	0	49	14	101	140	1	0	0	0	0	0	0	0	0	0	0	0	0	0	0	0	0	0	0	0	0	0	0	0	2	0	2	10.7	26.2	2015
1034597	0	0	0	77	0	0	62	12	91	57	0	0	0	0	0	0	0	0	0	1	1	0	0	1	0	0	0	0	0	0	0	0	0	0	1	1	2	8.7	29.9	2015
1034680	1	1	0	90	0	1	66	14	50	124	1	0	0	0	0	0	0	0	0	0	0	0	0	0	0	0	0	0	0	0	0	0	0	0	1	2	2	6.5	18.7	2014
1034713	0	0	0	74	0	0	46	13	114	179	1	0	0	0	0	0	0	0	0	0	0	0	0	0	0	0	0	0	0	0	0	0	0	0	2	0	2	23	30	2014
1034759	1	0	1	66	1	0	95	14	128	41	0	0	0	0	0	0	0	1	0	0	0	0	0	0	0	0	0	0	0	0	1	1	0	0	3	0	2	4.7	25.5	2015
1034824	0	0	0	62	0	0	35	15	53	69	1	0	0	0	0	0	0	0	0	0	0	0	0	1	1	0	0	1	0	0	0	0	0	0	3	2	2	5.9	26.7	2015
1034847	0	0	0	71	1	0	72	14	104	57	1	0	0	0	0	0	0	0	0	0	0	0	0	0	0	0	0	0	0	0	0	0	0	0	1	0	2	10	36.2	2015
1034887	0	0	0	71	0	0	58	10	98	54	0	0	0	0	1	0	0	0	0	0	0	0	0	0	0	0	0	0	0	0	0	0	0	0	2	0	2	3.6	32.8	2014
1034948	0	0	0	86	0	0	50	15	114	58	0	1	0	0	0	0	0	0	0	0	0	0	0	0	0	0	0	0	0	0	1	0	0	0	3	4	2	10.7	30	2015
1034999	0	0	0	82	0	0	49	15	108	48	1	0	0	0	0	0	0	0	0	0	1	0	0	0	1	0	0	0	0	0	0	0	0	0	1	2	2	1.4	33.5	2015
1035031	1	1	0	89	0	0	77	12	52	45	1	0	0	0	0	0	0	0	0	0	0	0	0	1	0	0	0	0	0	0	0	0	0	0	1	2	2	0.5	25.3	2014
1035061	0	0	0	73	0	0	49	14	170	117	1	0	0	0	0	0	0	0	0	0	1	0	0	0	0	0	0	0	0	0	0	0	0	0	1	4	2	6.3	40.2	2014
1035079	0	0	0	66	0	0		15	60	51	1	0	0	0	0	0	0	0	0	0	0	1	0	1	0	0	0	1	0	0	0	0	0	0	1	1	2	13.1	25.2	2014
1035187	0	0	0	68	0	0	65	11	115	125	0	0	0	0	0	0	0	1	0	0	0	0	0	0	0	0	0	0	0	0	0	0	0	0	3	0	2	29.8	22.5	2014
1035325	0	0	0	67	1	0	64	12	138	55	0	1	0	0	0	0	0	0	0	0	0	0	0	0	0	0	0	0	0	0	0	0	0	0	3	0	2	12.9	28	2015
1035483	0	0	0	72	0	1	66	15	115	48	0	0	1	0	0	0	0	0	0	0	0	0	0	0	0	0	0	0	0	0	0	0	0	0	3	2	2	22.5	17.2	2015
1035732	0	0	0	89	1	0	65	14	109	47	0	1	0	0	0	0	0	0	0	0	0	0	0	0	0	0	0	0	0	0	0	0	0	0	3	0	2	13	20.6	2014
1035762	0	0	0	72	0	0	42	10	107	60	1	0	0	0	0	0	0	0	0	0	0	0	0	1	0	0	0	0	0	0	1	1	0	0	1	1	2	3	34.7	2014
1035825	0	0	0	67	1	0	62	7	62	55	1	0	0	0	0	0	0	0	0	0	0	0	0	0	0	0	0	0	0	0	1	1	0	0	2	4	2	45	29.9	2015
1035859	0	0	0	79	1	0	65	14	119	44	1	0	0	0	0	0	0	0	0	0	1	0	0	1	0	0	0	0	0	0	0	1	0	0	1	4	2	5.1	30.1	2014
1035879	0	0	0	79	1	0	63	14	48	44	1	0	0	0	0	0	0	0	0	0	1	0	0	1	0	0	0	0	0	0	0	1	0	0	1	1	2	7	29.3	2015
1035883	1	0	1	73	0	0		15	160	46	0	0	1	0	0	0	0	0	0	0	0	0	0	0	0	0	0	0	0	0	0	0	0	0	3	0	2	3.5	33.4	2015
1035901	0	0	0	80	0	1	77	10	55	53	0	0	0	0	0	0	0	1	0	0	0	0	0	0	0	0	0	0	0	0	0	0	0	0	0	0	2	7.9	18.6	2014
1035908	0	0	0	69	0	0	67	12	183	137	0	0	0	0	1	0	0	0	0	0	0	0	0	0	0	0	0	0	0	0	0	0	0	0	0	4	2	8.1	14.4	2015
1035959	0	0	0	79	0	0	68	13	53	52	0	0	1	0	0	0	0	0	0	0	0	0	0	0	0	0	0	0	0	0	0	0	0	0	3	0	2	8.5	31.4	2014
1036036	0	0	0	88	0	0	64	15	59	46	1	0	0	0	0	0	0	0	0	0	0	0	0	0	0	0	0	0	0	0	0	0	0	0	2	0	2	13.5	50.7	2014
1036039	0	0	0	66	0	0	77	10	101	54	1	0	0	0	0	0	0	0	0	0	1	0	0	1	0	1	0	0	0	0	0	0	0	0	1	0	2	6	31.7	2015
1036067	0	0	0	86	0	0	99	7	106	43	1	0	0	0	0	0	0	0	0	0	0	0	0	0	0	0	0	0	0	0	0	0	0	0	2	0	2	14.6	22.1	2015
1036166	0	0	0	79	1	0	42	15	47	137	1	0	0	0	0	0	0	0	0	0	1	0	0	1	0	0	0	0	0	0	0	0	0	0	2	0	2	5	25.3	2014
1036204	0	0	0	85	1	0	61	13	77	54	0	0	1	0	0	0	0	0	0	0	0	0	0	0	0	0	0	0	0	0	0	0	0	0	3	2	2	17.2	27.3	2014
1036246	0	0	0	84	1	0	59	14	56	47	0	0	1	0	0	0	0	0	0	0	0	0	0	0	0	0	0	0	0	0	0	0	0	0	0	1	2	7.8	23.2	2014
1036270	0	0	0	86	1	0	46	15	95	158	1	0	0	0	0	0	0	0	0	0	0	0	0	0	0	0	0	0	1	0	0	0	0	0	2	0	2	2.5	18.1	2015
1036280	0	0	0	75	0	0	62	15	105	70	0	0	0	0	1	0	0	0	0	0	0	0	0	1	0	0	0	0	0	0	0	0	0	0	2	0	2	4.2	30	2014
1036317	0	0	0	71	1	0	70	15	38	59	1	0	0	0	0	0	0	0	0	0	0	0	0	0	0	0	0	0	0	0	0	0	0	0	3	0	2	4.5	30.1	2014
1036350	0	0	0	72	0	0	87	6	105	57	0	1	0	0	0	0	0	0	0	0	1	0	0	1	1	0	1	0	0	0	0	1	0	0	3	4	2	0.9	25.4	2014
1036379	0	0	0	63	1	1	46	14	109	51	0	1	0	0	0	0	0	0	0	0	0	0	0	0	0	0	0	0	0	0	1	0	0	0	3	4	2	3.7	46.8	2015
1036389	0	0	0	85	1	0	83	10	134	52	1	0	0	0	0	0	0	0	0	0	0	0	0	0	0	0	0	0	0	0	0	0	0	0	1	1	2	3.9	31.6	2015
1036544	0	0	0	62	0	1	61	15	117	43	1	0	0	0	0	0	0	0	0	0	1	0	0	0	0	1	0	1	0	0	0	0	1	0	1	2	2	3.2	25.5	2014
1036679	0	0	0	72	0	0	61	13	119	139	1	0	0	0	0	0	0	0	0	0	1	0	0	1	0	0	0	0	0	0	1	0	0	0	1	0	2	9.4	28.4	2015
1036708	0	0	0	69	0	0	104	3	131	55	1	0	0	0	0	0	0	0	0	0	0	0	0	1	0	0	0	0	0	0	0	1	0	0	1	1	2	4	34.8	2014
1036718	0	0	0	89	1	1	63	14	121	116	1	0	0	0	0	0	0	0	0	0	0	0	0	0	0	0	0	0	0	0	0	0	0	0	2	0	2	6.8	23	2015
1036748	0	0	0	66	0	0	53	15	101	55	1	0	0	0	0	0	0	0	0	0	1	0	0	1	0	0	0	0	0	0	0	1	0	0	1	1	2	4.3	38.1	2014
1036767	0	0	0	60	0	0	57	12	100	55	1	0	0	0	0	0	0	0	0	0	0	0	0	0	1	0	0	0	0	0	0	0	0	0	1	1	2	2.2	23.7	2014
1037037	0	0	0	72	0	0	50	15	117	114	0	0	1	0	0	0	0	0	0	0	1	0	0	0	0	0	0	0	0	0	0	0	0	0	3	2	2	1	32.7	2015
1037067	1	1	0	69	0	0	70	15	119	46	1	0	0	0	0	0	0	0	0	0	0	0	0	0	0	0	0	0	0	0	0	0	0	0	3	2	2	1.5	36.8	2015
1037074	0	0	0	73	0	0	65	13	56	49	1	0	0	0	0	0	0	0	0	0	0	0	0	1	1	0	0	0	0	0	0	1	0	0	1	1	2	4.2	26.9	2014
1037110	0	0	0	65	1	1	70	13	96	59	1	0	0	0	0	0	0	0	0	0	0	0	0	0	0	0	0	0	0	0	1	1	0	0	1	1	2	6.9	34.7	2015
1037154	0	0	0	64	0	0	44	11	99	117	0	0	0	0	0	0	0	0	0	1	1	1	0	1	0	1	0	0	0	0	0	0	0	0	3	4	2	16.6	22.5	2015
1037344	0	0	0	84	1	0	132	3	110	48	0	1	0	0	0	0	0	0	0	0	0	0	0	0	0	0	0	0	0	0	0	0	0	0	3	4	2	8.8	23.4	2015
1037526	0	0	0	73	1	0	58	15	100	48	0	0	0	0	0	0	0	1	0	0	0	0	0	0	0	0	0	0	0	0	0	0	0	0	3	2	2	5.2	26.3	2014
1037534	0	0	0	80	1	0	55	12	90	57	1	0	0	0	0	0	0	0	0	0	0	0	0	0	1	0	0	0	0	0	0	1	0	0	1	1	2	3.3	20.1	2014
1037600	0	0	0	61	1	0	45	15	90	52	1	0	0	0	0	0	0	0	0	0	0	0	0	0	0	0	0	0	0	0	0	0	0	0	2	0	2	1.1	32.2	2014
1037744	1	0	1	77	0	0	109	9	121	41	0	1	0	0	0	0	0	0	0	0	0	0	0	0	0	0	0	1	0	0	1	1	0	0	3	2	2	0.7	27.8	2014
1037787	0	0	0	63	0	0	30	15	45	60	1	0	0	0	0	0	0	0	0	0	1	0	0	1	0	0	0	0	0	0	0	0	0	0	1	4	2	7	31.8	2014
1037964	0	0	0	79	0	1	70	5	117	189	0	1	0	0	0	0	0	0	0	0	0	0	0	0	0	0	0	0	0	0	1	0	0	0	0	2	2	39.7	24.5	2014
1037987	0	0	0	60	0	0	78	12	142	141	0	1	0	0	0	0	0	0	0	0	0	0	1	1	0	0	0	1	0	0	1	0	0	0	3	0	2	19.7	37.9	2014
1038099	0	0	0	63	1	1	46	15	115	130	1	0	0	0	0	0	0	0	0	0	1	0	0	1	0	1	0	0	0	0	0	0	0	0	1	1	2	3.1	29.1	2014
1038260	0	0	0	81	0	0	54	15	59	51	1	0	0	0	0	0	0	0	0	0	0	0	0	0	0	0	0	0	0	0	0	0	0	0	3	2	2	5.3	25.1	2014
1038377	0	0	0	90	1	0	58	15	90	140	0	0	1	0	0	0	0	0	0	0	0	0	0	0	0	0	0	0	0	0	0	0	0	0	3	0	2	4.6	28.9	2014
1038499	0	0	0	85	1	0	101	5	60	127	1	0	0	0	0	0	0	0	0	0	0	0	0	1	1	0	0	0	0	0	1	1	0	0	1	1	2	2	24.5	2015
1038527	0	0	0	75	1	0	59	11	134	135	1	0	0	0	0	0	0	0	0	0	0	0	0	0	0	0	0	0	0	0	1	0	0	0	2	0	2	18.3	29	2014
1038836	0	0	0	67	0	0	37	15	49	134	1	0	0	0	0	0	0	0	0	0	1	0	0	0	0	0	0	0	0	0	0	0	0	0	1	0	2	2	25.2	2014
1038898	0	0	0	80	0	0	49	14	101	62	0	0	0	0	0	0	0	0	0	1	1	0	0	1	0	0	0	0	0	0	0	0	0	0	3	2	2	12.4	25.8	2014
1038944	0	0	0	79	0	0	86	14	115	50	0	0	1	0	0	0	0	0	0	0	0	0	1	0	0	0	1	1	0	0	0	0	0	0	3	0	2	4.9	24.7	2014
1039052	0	0	0	81	0	0	69	10	94	49	1	0	0	0	0	0	0	0	0	0	1	0	0	1	0	0	0	0	0	0	0	1	0	0	1	1	2	4.1	24.6	2014
1039204	0	0	0	66	1	4	117	9	146	44	0	1	0	0	0	0	0	0	0	0	0	0	0	1	0	0	1	0	0	0	1	0	0	0	3	0	2	16	54	2014
1039283	0	0	0	64	1	0	51	11	91	58	1	0	0	0	0	0	0	0	0	0	0	0	0	1	0	0	0	0	0	0	0	0	0	0	1	1	2	2.2	29.2	2015
1039373	0	0	0	90	1	4	68	14	110	123	1	0	0	0	0	0	0	0	0	0	0	1	0	1	0	0	0	0	0	0	0	0	0	0	1	0	2	2.6	15.4	2014
1039415	0	0	0	65	1	0	46	15	105	123	1	0	0	0	0	0	0	0	0	0	0	0	0	1	0	0	0	0	0	0	0	0	0	0	1	0	2	5.2	30.6	2014
1039424	0	0	0	67	1	0	76	8	91	47	1	0	0	0	0	0	0	0	0	0	1	1	0	1	0	1	1	0	0	0	0	0	0	0	1	1	2	5.8	36.1	2015
1039532	0	0	0	63	1	0	40	13	105	67	0	0	0	0	0	0	0	0	0	1	0	0	0	1	0	0	0	0	0	0	0	0	0	0	0	2	2	3.9	19.4	2014
1039576	0	0	0	61	1	1	49	10	122	69	0	0	0	0	1	0	0	0	0	0	0	0	0	0	0	0	0	0	0	0	0	0	0	0	2	0	2	9.3	38.9	2015
1039611	0	0	0	62	1	0	55	12	91	64	1	0	0	0	0	0	0	0	0	0	0	0	0	1	0	0	0	0	0	0	1	1	0	0	1	1	2	2.1	23.7	2015
1039676	0	0	0	84	1	0	63	10	134	54	0	1	0	0	0	0	0	0	0	0	0	0	0	0	0	0	0	0	0	0	0	0	0	0	3	4	2	2.5	22	2014
1039751	0	0	0	85	0	0	74	7	106	151	1	0	0	0	0	0	0	0	0	0	0	1	0	1	0	0	0	0	0	0	1	0	0	0	2	0	2	62.9	29.8	2014
1039855	0	0	0	87	1	0	61	15	102	53	1	0	0	0	0	0	0	0	0	0	0	0	0	1	1	0	0	0	0	0	0	0	0	0	2	0	2	5.7	23.2	2014
1039980	0	0	0	60	0	0	28	14	50	138	0	0	0	0	1	0	0	0	0	0	0	0	0	0	0	0	0	0	0	0	0	0	0	0	2	4	2	6.7	36.6	2014
1040103	0	0	0	90	1	0	79	14	141	46	1	0	0	0	0	0	0	0	0	0	0	0	0	0	0	0	0	0	0	0	0	0	0	0	3	4	2	6.7	19.7	2015
1040214	0	0	0	79	0	0	67	13	47	49	1	0	0	0	0	0	0	0	0	0	0	1	0	1	0	0	0	1	0	0	0	0	0	0	1	1	2	1.1	26.3	2014
1040268	1	0	1	68	0	0	142	3	140	56	0	1	0	0	0	0	0	0	0	0	0	0	0	0	0	0	0	0	0	0	0	0	0	0	3	0	2	2.6	25.6	2015
1040304	0	0	0	81	0	0	54	14	87	125	1	0	0	0	0	0	0	0	0	0	0	1	0	0	1	0	0	0	0	0	0	0	0	0	1	4	2	2.9	26.2	2015
1040312	0	0	0	86	0	0	98		135	164	1	0	0	0	0	0	0	0	0	0	0	0	0	0	0	0	0	0	0	0	1	1	0	0	3	4	2	3.2	28	2014
1040334	0	0	0	79	0	0	75	15	101	40	1	0	0	0	0	0	0	0	0	0	1	0	0	1	1	0	0	1	0	0	0	0	0	0	1	1	2	5.9	21.2	2015
1040367	1	1	0	64	1	1	65	10	113	65	1	0	0	0	0	0	0	0	0	0	0	0	0	0	0	0	0	0	0	0	1	1	0	0	1	0	2	3.9	32.7	2014
1040504	0	0	0	62	1	1	62	15	122	110	1	0	0	0	0	0	0	0	0	0	1	0	0	1	0	0	0	0	0	0	0	0	0	0	1	4	2	13.1	17.9	2014
1040568	0	0	0	67	1	0	52	14	104	133	0	0	0	0	1	0	0	0	0	0	0	0	0	0	0	0	0	0	0	0	0	0	0	0	2	2	2	5.7	51.5	2015
1040634	1	1	0	85	0	0	109	10	111	53	1	0	0	0	0	0	0	0	0	0	1	1	0	1	1	0	0	0	0	0	0	0	0	0	1	1	2	3.9	31.7	2015
1040638	0	0	0	73	0	0	57	14	61	53	1	0	0	0	0	0	0	0	0	0	0	0	0	0	0	0	0	0	0	0	0	0	0	0	3	2	2	2.5	23.6	2015
1040643	0	0	0	84	1	0	34	15	57	108	1	0	0	0	0	0	0	0	0	0	0	0	0	0	0	0	0	0	0	0	0	0	0	0	1	4	2	2.3	24.4	2015
1040683	1	1	0	66	1	0	94	3	114	130	1	0	0	0	0	0	0	0	0	0	0	0	0	0	0	0	0	0	0	0	1	1	0	0	2	4	2	0.9	26.9	2015
1040724	1	1	0	69	0	0	96	9	111	43	1	0	0	0	0	0	0	0	0	0	0	0	0	0	0	0	0	0	0	0	1	0	0	0	3	4	2	4.6	26.5	2015
1040777	0	0	0	81	1	0	65	15	114	56	1	0	0	0	0	0	0	0	0	0	0	0	1	0	0	0	0	0	0	0	0	0	0	0	1	0	2	5.6	22.4	2015
1040970	0	0	0	90	1	0	49	15	134	102	1	0	0	0	0	0	0	0	0	0	0	0	0	0	0	0	0	0	0	0	0	0	0	0	2	4	2	10.6	21.9	2014
1041045	1	0	1	71	1	0	63	14	123	44	0	1	0	0	0	0	0	0	0	0	0	0	0	0	0	0	0	0	0	0	1	0	0	0	3	0	2	7.9	18.7	2014
1041082	0	0	0	82	1	0	65	11	96	41	0	1	0	0	0	0	0	0	0	0	0	0	0	0	0	0	0	0	0	0	0	0	0	0	0	2	2	12.5	28	2015
1041284	0	0	0	81	1	1	68	9	54	157	1	0	0	0	0	0	0	0	0	0	1	0	0	0	0	0	0	1	0	0	1	1	0	0	1	1	2	4.2	23.2	2015
1041397	0	0	0	66	0	0	27	15	93	117	1	0	0	0	0	0	0	0	0	0	0	0	0	0	0	0	0	0	0	0	0	1	0	0	1	1	2	2.9	33.8	2015
1041486	0	0	0	85	1	0	62	15	94	71	1	0	0	0	0	0	0	0	0	0	1	0	0	1	1	0	0	0	0	0	0	0	0	0	1	1	2	1	24	2015
1041500	0	0	0	61	0	0	24	15	55	119	1	0	0	0	0	0	0	0	0	0	0	0	0	1	0	0	0	0	0	0	0	0	0	0	2	0	2	1.3	33.1	2015
1041609	0	0	0	90	1	0	77	14	110	63	1	0	0	0	0	0	0	0	0	0	0	0	0	1	0	0	0	0	0	0	0	0	0	0	1	1	2	6.2	18	2015
1041655	0	0	0	68	0	1	36	15	122	113	0	0	1	0	0	0	0	0	0	0	0	0	0	0	0	0	0	0	0	0	0	0	0	0	0	4	2	10.1	28.6	2014
1041672	0	0	0	67	1	0	68	15	147	41	0	0	0	0	0	0	0	0	1	0	0	0	0	0	0	0	0	0	0	0	0	0	0	0	3	2	2	12	30.4	2015
1041718	0	0	0	76	0	0	52	13	113	123	1	0	0	0	0	0	0	0	0	0	1	0	0	1	0	0	0	0	0	0	0	1	0	0	1	0	2	3	31	2014
1041801	0	0	0	78	0	0	60	11	124	121	1	0	0	0	0	0	0	0	0	0	1	1	0	1	1	0	0	0	0	0	0	0	0	0	2	4	2	15.2	35.1	2015
1041837	0	0	0	67	1	0	96	6	110	67	0	0	0	0	1	0	0	0	0	0	0	0	0	0	0	0	0	0	0	0	1	0	0	0	2	0	2	2.2	19.1	2014
1041850	0	0	0	66	1	0	59	13	55	151	0	0	0	0	1	0	0	0	0	0	0	0	0	0	0	0	0	0	0	0	0	0	0	0	2	4	2	4.9	30.3	2015
1041897	0	0	0	84	1	0	46	15	112	51	0	1	0	0	0	0	0	0	0	0	0	0	0	0	0	0	0	0	0	0	0	0	0	0	3	4	2	6.1	21.8	2014
1041922	0	0	0	66	0	1	39	14	123	118	1	0	0	0	0	0	0	0	0	0	0	0	0	1	0	0	0	0	0	0	0	0	0	0	2	4	2	6.7	34.1	2015
1041962	0	0	0	66	1	0	99	9	114	51	1	0	0	0	0	0	0	0	0	0	0	0	0	0	0	0	0	0	0	0	0	0	0	0	2	0	2	13.9	20.6	2014
1041985	0	0	0	74	0	1	67	14	93	42	1	0	0	0	0	0	0	0	0	0	0	0	1	0	1	0	0	1	0	0	1	0	0	0	3	2	2	69.7	31.9	2014
1042093	0	0	0	86	0	0	75	10	122	144	1	0	0	0	0	0	0	0	0	0	0	0	0	1	0	0	0	0	0	0	0	0	0	0	2	2	2	10.8	22.2	2014
1042124	0	0	0	62	1	1	45	15	109	51	1	0	0	0	0	0	0	0	0	0	0	0	0	0	0	0	0	0	0	0	0	0	0	0	0	0	2	4.2	46.3	2014
1042160	0	0	0	84	0	0	126	3	112	51	1	0	0	0	0	0	0	0	0	0	1	1	0	0	1	0	0	1	0	0	1	1	0	0	1	1	2	8	27	2014
1042285	0	0	0	60	0	1	37	14	105	139	1	0	0	0	0	0	0	0	0	0	0	0	0	0	0	0	0	0	0	0	0	0	0	0	2	4	2	1.9	24.6	2015
1042301	0	0	0	65	0	0	54	10	97	55	1	0	0	0	0	0	0	0	0	0	1	0	0	0	0	0	0	0	0	0	0	0	0	0	1	1	2	3	27.2	2015
1042307	0	0	0	61	1	0	81	10	93	119	1	0	0	0	0	0	0	0	0	0	0	0	0	1	0	0	0	1	0	0	0	0	1	0	1	1	2	3.1	23.8	2014
1042407	0	0	0	61	1	0	38	11	98	194	0	0	0	1	0	0	0	0	0	0	0	0	0	0	0	0	0	0	0	0	0	0	0	0	3	2	2	11.6	40.2	2014
1042532	0	0	0	63	1	1	47	13	98	44	1	0	0	0	0	0	0	0	0	0	0	0	0	0	0	0	0	0	0	0	0	0	0	0	2	4	2	1.9	22.5	2014
1042660	0	0	0	66	1	1	87	5	54	40	1	0	0	0	0	0	0	0	0	0	0	0	0	0	0	0	0	0	0	0	0	0	0	0	2	0	2	32.2	26.6	2014
1042706	1	0	1	69	0	0	39	15	110	69	0	1	0	0	0	0	0	0	0	0	0	0	0	0	0	0	0	0	0	0	1	0	0	0	0	2	2	17.2	34.9	2014
1042725	0	0	0	79	1	1	45	15	52	57	1	0	0	0	0	0	0	0	0	0	0	0	0	0	0	0	0	0	0	0	0	0	0	0	1	0	2	2.5	18.8	2014
1042740	0	0	0	80	1	1	47	15	53	115	0	0	1	0	0	0	0	0	0	0	0	0	0	0	0	0	0	0	0	0	0	0	0	0	3	2	2	5.4	28	2014
1042742	0	0	0	77	1	0	62	9	97	43	0	1	0	0	0	0	0	0	0	0	0	0	0	1	0	0	1	0	0	0	1	0	0	0	3	2	2	5.5	20.9	2014
1042746	0	0	0	66	0	0	55	12	101	53	1	0	0	0	0	0	0	0	0	0	0	0	0	1	0	0	0	0	0	0	0	1	0	0	1	1	2	4	22	2015
1042760	0	0	0	63	1	0	77	15	124	59	0	0	0	0	0	0	0	1	0	0	0	0	0	1	0	0	0	0	0	0	0	0	0	0	3	2	2	9.4	34	2014
1042775	0	0	0	61	1	0	42	14	96	55	0	0	0	0	1	0	0	0	0	0	0	0	0	0	0	0	0	0	0	0	0	0	0	0	2	4	2	0.7	33.4	2015
1042845	0	0	0	71	1	0	58	15	108	52	0	1	0	0	0	0	0	0	0	0	0	0	0	0	0	0	0	0	0	0	0	0	0	0	0	0	2	3.8	29.5	2014
1042848	0	0	0	88	1	0	61	15	124	57	1	0	0	0	0	0	0	0	0	0	0	0	0	1	1	0	0	0	0	0	0	0	0	0	1	1	2	5.1	32.2	2015
1042986	0	0	0	69	0	0	66	12	62	44	1	0	0	0	0	0	0	0	0	0	1	0	0	1	0	0	0	0	0	0	1	1	0	0	1	1	2	2.2	27.9	2014
1043037	0	0	0	81	1	0	27	13	55	119	1	0	0	0	0	0	0	0	0	0	1	1	0	1	1	0	0	0	0	0	0	0	0	0	2	4	2	20	34.7	2014
1043093	0	0	0	83	1	0	80	15	94	51	0	0	1	0	0	0	0	0	0	0	0	1	0	0	0	0	0	0	0	0	0	0	0	0	3	2	2	7.2	42.4	2014
1043192	0	0	0	87	0	0	106	7	59	54	0	1	0	0	0	0	0	0	0	0	0	0	0	0	0	0	0	0	0	0	0	1	0	0	3	4	2	2.9	24.2	2015
1043203	0	0	0	74	1	1					0	0	0	0	0	0	0	0	0	1	0	0	0	0	0	0	0	0	0	0	0	0	0	0	1	1	2	0.1	29.7	2014
1043331	0	0	0	82	0	0	70	15	150	43	0	0	0	1	0	0	0	0	0	0	0	0	0	0	0	0	0	0	0	0	0	0	0	0	3	2	2	6.1	24.9	2014
1043388	0	0	0	61	1	1	34	15	106	76	0	0	0	0	1	0	0	0	0	0	0	0	0	0	0	0	0	0	0	0	0	0	0	0	2	4	2	2.4	28.7	2015
1043396	0	0	0	69	1	0	125	5	129	52	1	0	0	0	0	0	0	0	0	0	1	0	1	1	0	0	1	1	0	0	0	0	0	0	0	0	2	4.2	38.4	2014
1043418	1	1	0	83	1	0	102	6	93	191	1	0	0	0	0	0	0	0	0	0	1	0	0	1	1	0	0	0	0	0	1	1	0	0	1	2	2	19.1	23.5	2014
1043441	0	0	0	75	1	3	44	15	54	48	1	0	0	0	0	0	0	0	0	0	0	0	0	0	0	0	0	0	0	0	0	0	0	0	2	0	2	10.1	25.3	2015
1043513	0	0	0	83	1	0	68	14	53	58	1	0	0	0	0	0	0	0	0	0	0	0	0	0	0	0	0	0	0	0	1	1	0	0	1	1	2	4.1	34.5	2015
1043596	0	0	0	64	0	0	30	15	89	135	1	0	0	0	0	0	0	0	0	0	0	0	0	1	0	0	0	0	0	0	0	0	0	0	2	0	2	1	30.2	2015
1043601	0	0	0	73	1	3	37	14	109	61	0	0	0	0	1	0	0	0	0	0	0	0	0	0	0	0	0	0	0	0	0	0	0	0	2	4	2	0.5	27.7	2014
1043630	0	0	0	67	1	0	43	14	107	45	1	0	0	0	0	0	0	0	0	0	0	0	0	0	0	0	0	0	0	0	0	0	0	0	2	1	2	3.6	43.2	2014
1043643	0	0	0	75	0	0	84	9	108	130	1	0	0	0	0	0	0	0	0	0	0	1	0	0	0	0	0	0	0	0	0	0	0	0	0	4	2	11.6	25.1	2014
1043674	1	0	1	86	0	0	109	7	102	52	0	1	0	0	0	0	0	0	0	0	0	0	0	0	0	0	0	0	1	0	0	0	0	0	0	0	2	4.8	22.7	2014
1043738	0	0	0	62	0	0	33	15	54	61	1	0	0	0	0	0	0	0	0	0	0	0	0	0	0	0	0	0	0	0	0	0	0	0	1	0	2	1.7	24.8	2015
1043766	0	0	0	79	1	1	50	15	111	65	1	0	0	0	0	0	0	0	0	0	0	0	0	0	0	0	0	0	0	0	0	0	0	0	1	4	2	2.3	40.2	2014
1043866	1	1	0	66	0	0	131	3	41	69	1	0	0	0	0	0	0	0	0	0	0	0	0	0	0	0	0	0	0	0	0	1	0	0	1	4	2	2.7	36.9	2015
1043904	1	0	1	79	1	0	67	14	46	50	0	0	0	0	0	0	0	1	0	0	0	0	1	1	0	0	1	0	0	0	1	0	0	0	3	0	2	0.5	27.4	2015
1044034	0	0	0	71	1	0	71	11	90	53	1	0	0	0	0	0	0	0	0	0	0	0	0	0	0	0	0	0	0	0	0	0	0	0	1	1	2	4.3	24.2	2015
1044042	0	0	0	71	1	0	38	15	51	122	1	0	0	0	0	0	0	0	0	0	0	0	0	0	0	0	0	0	0	0	0	0	0	0	1	4	2	2.5	36.6	2015
1044119	0	0	0	86	1	0	34	14	53	66	1	0	0	0	0	0	0	0	0	0	0	0	0	0	0	0	0	0	0	0	0	0	0	0	2	0	2	4.3	20.9	2014
1044209	1	0	1	64	0	3	114	6	130	41	0	1	0	0	0	0	0	0	0	0	0	0	0	0	0	0	0	0	0	0	0	1	0	0	3	2	2	14.2	15.9	2015
1044276	0	0	0	86	1	0	90	10	104	54	1	0	0	0	0	0	0	0	0	0	0	0	0	0	0	0	0	0	0	0	1	1	0	0	1	0	2	16.9	34.2	2015
1044308	1	1	0	70	1	0	55	8	112	123	1	0	0	0	0	0	0	0	0	0	0	0	0	0	0	0	0	0	0	0	0	0	0	0	2	2	2	8.5	29.3	2015
1044450	0	0	0	82	0	0	62	9	104	110	1	0	0	0	0	0	0	0	0	0	0	0	0	0	0	0	0	0	0	0	0	0	0	0	2	0	2	13.8	26.1	2014
1044478	0	0	0	62	0	0	64	6	117	135	0	0	0	0	1	0	0	0	0	0	0	1	0	1	0	0	0	0	0	0	1	0	0	0	2	4	2	4.9	26.5	2015
1044500	0	0	0	86	1	0	112	3	59	56	1	0	0	0	0	0	0	0	0	0	0	0	0	1	0	0	0	0	0	0	0	1	0	0	1	1	2	4	23.8	2014
1044627	0	0	0	83	1	0	44	14	62	181	1	0	0	0	0	0	0	0	0	0	1	0	0	1	0	1	0	0	0	0	0	0	0	0	1	0	2	7.2	23	2014
1044703	0	0	0	63	0	0	64	14	104	52	1	0	0	0	0	0	0	0	0	0	1	0	0	1	0	0	0	0	0	0	0	1	0	0	1	1	2	3.8	27.8	2015
1044763	0	0	0	85	0	1	43	15	95	142	0	1	0	0	0	0	0	0	0	0	0	0	0	1	0	0	0	1	0	0	0	0	0	0	0	0	2	9.2	26.3	2014
1044769	0	0	0	72	0	0	46	14	63	61	0	0	1	0	0	0	0	0	0	0	0	0	0	0	0	0	0	0	0	0	0	0	0	0	3	0	2	7.9	22.1	2015
1044773	0	0	0	71	0	0	39	15	140	70	0	0	0	0	0	0	0	0	0	1	0	0	0	0	0	0	0	1	0	0	0	0	0	0	1	2	2	5.1	32.5	2014
1044811	0	0	0	70	0	0	34	15	92	110	0	0	0	0	0	0	0	0	0	1	0	0	1	0	0	0	0	0	0	0	0	0	0	0	2	4	2	1.2	26.4	2015
1044860	0	0	0	60	0	1		11	104	59	0	1	0	0	0	0	0	0	0	0	0	0	0	1	0	0	0	0	0	0	1	0	0	0	0	2	2	6.1	15.2	2014
1044898	0	0	0	67	0	0	34	15	52	142	1	0	0	0	0	0	0	0	0	0	0	0	0	0	0	0	0	0	0	0	0	0	0	0	1	0	2	1.7	22.7	2015
1044905	0	0	0	83	0	0	56	7	97	67	0	1	0	0	0	0	0	0	0	0	0	0	0	0	0	0	0	1	0	0	1	0	0	0	3	2	2	2.8	26.6	2014
1044994	0	0	0	77	0	0	71	13	99	56	1	0	0	0	0	0	0	0	0	0	1	0	0	1	0	0	0	1	0	0	0	1	0	0	1	1	2	2.9	33.2	2014
1045055	0	0	0	68	0	3	71	12	35	56	0	1	0	0	0	0	0	0	0	0	0	0	0	0	0	0	0	0	0	0	0	1	0	0	3	0	2	17.2	26.8	2014
1045089	0	0	0	69	0	0	41	15	93	147	1	0	0	0	0	0	0	0	0	0	0	0	0	0	0	0	0	0	0	0	0	0	0	0	2	1	2	1.1	31.6	2014
1045102	0	0	0	90	0	0	69	15	91	46	1	0	0	0	0	0	0	0	0	0	0	0	0	0	0	0	0	0	0	0	0	0	0	0	1	1	2	2	21.9	2014
1045112	0	0	0	61	0	1	90	3	103	180	1	0	0	0	0	0	0	0	0	0	0	0	0	1	0	0	0	0	0	0	1	1	0	0	2	0	2	16.1	33.2	2015
1045127	0	0	0	84	1	0	59	13	116	55	1	0	0	0	0	0	0	0	0	0	0	0	0	1	1	0	0	0	0	0	1	1	0	0	1	1	2	5.3	32.7	2014
1045332	0	0	0	75	0	0	101	14	145	44	1	0	0	0	0	0	0	0	0	0	0	0	0	0	0	0	0	0	0	0	0	0	0	0	3	2	2	46.3	21.8	2015
1045378	0	0	0	65	1	0	72	10	153	56	1	0	0	0	0	0	0	0	0	0	0	0	0	0	0	0	0	0	0	0	1	0	0	0	2	4	2	2.1	26.4	2015
1045554	0	0	0	73	1	0	46	15	45	142	1	0	0	0	0	0	0	0	0	0	0	0	0	0	0	0	0	0	0	0	0	0	0	0	1	0	2	4.1	26.3	2015
1045612	0	0	0	76	1	0	62	15	131	65	0	1	0	0	0	0	0	0	0	0	0	0	0	0	0	0	0	0	0	0	1	0	0	0	0	0	2	8.9	26.8	2014
1045661	0	0	0	67	1	0	74	10	105	59	1	0	0	0	0	0	0	0	0	0	0	0	0	1	0	0	0	0	0	0	0	0	0	0	1	1	2	7.1	51.9	2014
1045923	0	0	0	76	0	3	81	12	118	195	0	0	0	0	0	0	0	1	0	0	0	0	0	0	0	0	0	1	0	0	1	0	0	0	3	0	2	8	33.3	2014
1046018	0	0	0	64	1	0	55	15	48	59	1	0	0	0	0	0	0	0	0	0	0	0	0	0	0	0	0	0	0	0	0	0	0	0	2	4	2	3.8	26.8	2014
1046023	0	0	0	72	1	0	40	15	93	125	1	0	0	0	0	0	0	0	0	0	0	0	0	0	0	0	0	0	0	0	0	0	0	0	1	4	2	6.3	51.1	2015
1046026	0	0	0	71	1	0	95	3	102	45	1	0	0	0	0	0	0	0	0	0	0	0	0	0	0	0	0	0	0	0	0	0	0	0	1	1	2	5.2	36.7	2015
1046042	0	0	0	68	0	0	71	10	104	59	1	0	0	0	0	0	0	0	0	0	1	1	0	1	1	0	0	0	0	0	1	0	0	0	1	1	2	3.2	37.7	2014
1046081	1	0	1	80	0	0	67	13	127	51	0	0	0	0	0	0	0	0	0	1	0	0	0	0	0	0	0	0	0	0	0	0	0	0	3	0	2	2.9	25.6	2014
1046082	0	0	0	65	0	0	53	15	132	52	1	0	0	0	0	0	0	0	0	0	1	0	0	0	0	0	0	1	0	0	0	0	0	0	1	4	2	5.2	28.9	2014
1046125	0	0	0	63	1	0	27	15	105	117	1	0	0	0	0	0	0	0	0	0	1	0	0	0	0	0	1	0	0	0	0	0	0	0	1	4	2	6.9	27.1	2014
1046171	0	0	0	64	0	0	79	10	155	63	1	0	0	0	0	0	0	0	0	0	1	0	1	1	0	0	0	1	0	0	0	0	0	0	1	1	2	5.9	32.8	2015
1046187	0	0	0	66	0	0	38	15	93	58	1	0	0	0	0	0	0	0	0	0	0	0	0	1	0	0	1	0	0	0	1	1	0	0	1	1	2	7.1	35.2	2014
1046267	0	0	0	81	1	1	124	3	135	45	1	0	0	0	0	0	0	0	0	0	1	0	0	1	0	0	0	0	0	0	1	1	0	0	1	1	2	7.1	33.5	2014
1046334	0	0	0	67	0	1	33	15	96	134	1	0	0	0	0	0	0	0	0	0	0	0	0	0	0	0	0	0	0	0	0	0	0	0	1	0	2	2.1	28	2015
1046339	0	0	0	79	1	0	66	15	187	56	1	0	0	0	0	0	0	0	0	0	0	0	0	0	0	0	0	0	0	0	0	0	0	0	1	4	2	5.8	26.5	2015
1046376	0	0	0	68	0	0	71	8	97	41	1	0	0	0	0	0	0	0	0	0	0	0	0	0	0	0	0	0	0	0	0	0	0	0	2	0	2	0.9	25.1	2015
1046407	0	0	0	71	0	0					0	0	0	0	0	0	0	0	0	1	0	0	0	0	0	0	0	0	0	0	0	0	0	0	1	1	2	2.2	28.1	2015
1046471	0	0	0	82	0	0	77	6	129	179	0	0	0	0	1	0	0	0	0	0	0	0	0	0	0	0	0	0	0	0	1	0	0	0	3	0	2	6.2	18.9	2014
1046481	0	0	0	89	0	0	68	12	55	110	1	0	0	0	0	0	0	0	0	0	0	0	0	0	0	0	0	0	0	0	0	0	0	0	2	0	2	9.9	26.2	2014
1046579	0	0	0	69	0	0	26	15	89	114	1	0	0	0	0	0	0	0	0	0	0	0	0	0	0	0	0	0	0	0	0	0	0	0	2	2	2	2.4	26	2015
1046598	0	0	0	72	0	0	28	15	105	83	0	0	1	0	0	0	0	0	0	0	0	0	0	0	0	0	0	0	0	1	0	0	0	0	3	2	2	3.8	25.8	2015
1046653	0	0	0	73	0	0	51	15	102	137	1	0	0	0	0	0	0	0	0	0	1	0	0	1	1	0	1	1	0	0	0	0	0	0	2	4	2	4.5	39.8	2014
1046732	0	0	0	77	0	0	50	13	54	151	1	0	0	0	0	0	0	0	0	0	0	0	0	0	0	0	0	0	0	0	0	0	0	0	2	2	2	5	31.3	2015
1046851	0	0	0	67	1	1	115	3	49	43	0	0	0	0	1	0	0	0	0	0	0	0	0	0	0	0	0	0	0	0	1	1	0	0	2	0	2	21.3	19.1	2014
1046870	0	0	0	76	0	0	40	14	58	62	0	0	0	0	1	0	0	0	0	0	0	1	0	1	0	0	0	0	0	0	0	0	0	0	2	0	2	1.1	36.6	2014
1047049	0	0	0	63	1	0	64	15	121	193	0	0	0	0	0	0	0	0	0	1	0	0	0	1	0	0	0	1	0	0	0	0	0	0	3	0	2	10.9	46	2014
1047083	0	0	0	69	0	0	57	14	110	46	0	0	1	0	0	0	0	0	0	0	1	0	0	1	0	0	0	0	0	0	0	0	0	0	3	2	2	7.8	51.4	2015
1047186	0	0	0	85	1	0	97	10	56	181	0	0	0	1	0	0	0	0	0	0	0	0	0	0	0	0	0	0	0	0	0	0	0	0	3	0	2	15.1	24.2	2014
1047255	0	0	0	75	0	1	114	8	141	51	0	1	0	0	0	0	0	0	0	0	0	0	0	0	0	0	0	0	0	0	1	0	0	0	3	4	2	3.2	22.4	2015
1047268	0	0	0	80	1	0	69	10	49	54	1	0	0	0	0	0	0	0	0	0	1	0	0	1	0	0	0	0	0	0	0	0	0	0	1	1	2	3.1	25.8	2015
1047314	1	0	1	67	1	4	44	12	117	124	0	1	0	0	0	0	0	0	0	0	0	0	0	0	0	0	0	0	0	0	0	0	0	0	3	2	2	2.3	37.1	2015
1047328	0	0	0	74	0	1	44	15	60	60	1	0	0	0	0	0	0	0	0	0	0	0	0	0	0	0	0	0	0	0	0	0	0	0	1	4	2	4.5	17.5	2015
1047350	0	0	0	68	1	1	49	15	125	53	0	0	1	0	0	0	0	0	0	0	0	0	0	0	0	0	0	0	0	0	0	0	0	0	0	0	2	3.4	42.5	2015
1047375	0	0	0	85	1	0	76	13	48	44	1	0	0	0	0	0	0	0	0	0	0	0	0	1	1	0	0	0	0	0	0	0	0	0	1	1	2	1.3	16.5	2015
1047377	0	0	0	75	1	0	43	15	67	40	1	0	0	0	0	0	0	0	0	0	1	0	0	1	1	0	0	0	0	0	0	0	0	0	1	1	2	5.1	41.7	2015
1047399	1	0	1	77	1	0	117	6	60	194	0	0	0	0	0	0	0	0	1	0	0	0	0	1	0	0	0	0	0	0	0	0	0	0	3	4	2	0.4	25.3	2015
1047409	0	0	0	60	1	0	47	9	103	64	0	0	0	0	1	0	0	0	0	0	0	0	0	0	0	0	0	0	0	0	0	0	0	0	3	1	2	30	32	2015
1047426	0	0	0	68	0	1	89	4	142	54	0	0	0	0	1	0	0	0	0	0	1	0	0	1	1	0	0	0	0	0	1	1	0	0	2	0	2	12.3	20.7	2015
1047463	0	0	0	90	1	0	72	12	150	57	0	1	0	0	0	0	0	0	0	0	0	0	0	0	0	0	0	0	0	0	0	0	0	0	0	0	2	6	33.7	2015
1047484	0	0	0	90	1	0	49	15	50	67	1	0	0	0	0	0	0	0	0	0	1	0	0	1	1	1	0	0	0	0	0	1	0	0	1	1	2	1.9	29.8	2015
1047558	0	0	0	64	1	0	84	3	118	188	1	0	0	0	0	0	0	0	0	0	0	0	0	1	1	0	0	0	0	0	1	1	0	0	1	1	2	5	26.8	2014
1047590	0	0	0	63	1	0	39	15	129	62	1	0	0	0	0	0	0	0	0	0	0	0	0	0	0	0	0	0	0	0	0	0	0	0	1	4	2	6.8	30.6	2015
1047665	0	0	0	71	0	0	91	3	118	57	0	0	0	0	0	0	0	0	0	1	0	0	0	1	1	0	0	0	0	0	1	1	0	0	1	1	2	5.2	29.4	2015
1047709	0	0	0	90	0	0	134	3	141	56	1	0	0	0	0	0	0	0	0	0	0	0	0	0	1	0	0	0	0	0	1	0	0	0	3	2	2	6.9	28.7	2014
1047731	0	0	0	62	0	0	75	6	63	122	1	0	0	0	0	0	0	0	0	0	0	1	0	0	0	0	0	0	0	0	1	1	0	0	2	4	2	133.3	24.5	2015
1047755	0	0	0	77	1	0	74	10	52	47	1	0	0	0	0	0	0	0	0	0	1	0	0	1	0	0	0	0	0	0	0	0	0	0	1	0	2	5.9	59.2	2015
1047812	0	0	0	75	0	0	39	15	98	79	0	1	0	0	0	0	0	0	0	0	0	0	0	0	0	0	0	0	0	0	0	0	0	0	3	4	2	4.9	28	2014
1047902	0	0	0	78	0	0	43	15	94	70	0	0	0	0	0	0	0	0	0	1	1	0	0	0	1	0	0	0	0	0	0	0	0	0	1	1	2	2.2	27.5	2015
1047906	0	0	0	61	1	0	86	15	127	40	0	1	0	0	0	0	0	0	0	0	0	0	0	1	0	0	0	0	0	0	0	0	0	0	3	4	2	81.9	24.4	2015
1047967	0	0	0	90	0	0	52	15	62	60	1	0	0	0	0	0	0	0	0	0	0	0	0	0	1	0	0	0	0	0	0	0	0	0	1	4	2	3.1	32.1	2014
1047970	0	0	0	77	0	0	68	7	60	40	1	0	0	0	0	0	0	0	0	0	1	0	0	0	1	1	0	0	0	0	1	0	0	0	3	0	2	9.1	38.5	2015
1047982	0	0	0	84	0	0	34	15	57	108	1	0	0	0	0	0	0	0	0	0	0	0	0	0	0	0	0	0	0	0	0	0	0	0	2	0	2	2.5	29.3	2014
1048081	0	0	0	71	0	0	51	15	52	59	1	0	0	0	0	0	0	0	0	0	1	0	0	1	1	0	0	0	0	0	0	0	0	0	1	1	2	5	29.3	2014
1048091	0	0	0	66	0	4	56	12	95	54	1	0	0	0	0	0	0	0	0	0	1	0	0	1	0	0	1	0	0	0	0	0	0	0	1	1	2	8.1	26.5	2014
1048290	0	0	0	74	0	0	64	14	87	40	1	0	0	0	0	0	0	0	0	0	1	0	1	1	1	0	0	0	0	0	0	0	0	0	1	4	2	8.8	36.8	2014
1048371	0	0	0	73	0	0	57	15	128	53	1	0	0	0	0	0	0	0	0	0	0	0	0	0	0	0	0	0	0	0	0	0	0	0	1	2	2	7.6	27.2	2014
1048391	0	0	0	69	1	0	73	13	121	49	0	0	0	0	0	0	0	0	0	1	0	0	0	0	0	0	0	0	0	0	0	0	0	0	0	0	2	40.6	24.2	2014
1048423	0	0	0	68	1	0	90	6	97	47	1	0	0	0	0	0	0	0	0	0	0	0	0	0	0	0	0	0	0	0	0	0	0	0	1	1	2	4.7	38.3	2015
1048496	0	0	0	69	1	0	73	3	91	117	1	0	0	0	0	0	0	0	0	0	0	0	0	0	0	0	0	0	0	0	0	1	0	0	2	0	2	23.3	41.9	2015
1048498	0	0	0	62	0	0	55	14	97	182	0	1	0	0	0	0	0	0	0	0	0	0	0	0	1	0	0	0	0	0	0	0	0	0	3	2	2	19.7	44.9	2015
1048504	0	0	0	60	0	0	45	12	91	68	1	0	0	0	0	0	0	0	0	0	0	1	0	1	1	0	0	0	0	0	0	0	0	0	1	1	2	9.9	28.2	2015
1048538	0	0	0	88	0	0	63	14	62	66	0	1	0	0	0	0	0	0	0	0	0	0	0	0	0	0	0	0	0	0	0	0	0	0	3	4	2	2.5	30.3	2015
1048557	0	0	0	69	1	1	79	11	46	129	0	0	0	0	0	0	0	0	0	1	0	0	0	1	0	0	0	0	0	0	0	0	0	0	1	1	2	7.9	32	2015
1048559	0	0	0	82	0	0	106	6	126	61	1	0	0	0	0	0	0	0	0	0	0	0	0	0	0	0	0	0	0	0	1	0	0	0	2	4	2	14.1	22	2015
1048608	0	0	0	67	0	0	27	13	91	79	1	0	0	0	0	0	0	0	0	0	0	1	0	1	0	0	0	0	0	0	0	0	0	0	2	0	2	6.1	28	2015
1048660	0	0	0	66	0	0	119	7	162	56	1	0	0	0	0	0	0	0	0	0	0	0	0	0	0	0	0	0	0	0	1	1	0	0	2	4	2	12.7	25.3	2015
1048668	1	1	0	87	0	0	115	7	97	185	1	0	0	0	0	0	0	0	0	0	0	0	0	0	0	0	0	0	0	0	0	0	0	0	0	0	2	4.5	19.5	2014
1048728	0	0	0	74	1	1	65	13	115	47	0	0	0	0	0	0	0	1	0	0	0	0	0	0	0	0	0	0	0	1	0	0	0	0	3	4	2	11.8	33.2	2015
1048865	0	0	0	76	1	0	37	8	61	118	0	0	0	0	0	0	0	0	0	1	0	1	0	1	0	0	0	0	0	0	0	0	0	0	2	4	2	0.3	31.1	2015
1048948	0	0	0	73	1	3	91	3	96	54	1	0	0	0	0	0	0	0	0	0	1	0	0	1	0	0	0	0	0	0	0	0	0	0	1	1	2	5	26.7	2014
1048972	0	0	0	88	0	1	77	15	117	62	0	1	0	0	0	0	0	0	0	0	0	1	0	0	0	0	0	0	0	0	0	0	0	0	3	0	2	4.1	27.2	2014
1048978	1	1	0	74	0	0	47	15	104	136	1	0	0	0	0	0	0	0	0	0	1	0	0	0	0	0	0	1	0	0	0	0	0	0	1	0	2	4.7	27	2014
1048981	1	0	1	89	0	0	110	13	155	40	0	0	1	0	0	0	0	0	0	0	0	0	0	0	0	0	0	0	0	0	1	1	0	0	0	1	2	14.8	20.9	2014
1049146	0	0	0	70	0	0	59	12	110	118	1	0	0	0	0	0	0	0	0	0	0	0	0	0	0	0	0	0	0	0	0	0	0	0	1	1	2	3.8	30.4	2015
1049224	0	0	0	68	0	0	46	11	57	61	1	0	0	0	0	0	0	0	0	0	1	0	0	1	0	1	0	0	0	0	0	1	0	0	1	1	2	4.1	29.3	2014
1049286	0	0	0	63	1	4	64	6	114	140	0	0	0	0	1	0	0	0	0	0	0	0	0	0	0	0	0	0	0	0	0	0	0	0	2	0	2	9.1	30.5	2015
1049420	0	0	0	82	1	0	71	13	110	62	1	0	0	0	0	0	0	0	0	0	0	0	0	1	0	0	0	0	0	0	0	0	0	0	1	0	2	5.5	25.3	2015
1049511	0	0	0	68	0	0					1	0	0	0	0	0	0	0	0	0	0	0	0	0	0	0	0	0	0	0	0	0	0	0	1	1	2	0	35.6	2014
1049536	0	0	0	80	1	0	57	15	60	64	1	0	0	0	0	0	0	0	0	0	0	0	0	1	0	0	0	0	0	0	0	0	0	0	1	2	2	9.4	32.5	2015
1049709	0	0	0	87	0	0	97	10	146	51	1	0	0	0	0	0	0	0	0	0	0	0	0	1	1	0	0	0	0	0	0	1	0	0	1	1	2	1.4	25.4	2014
1049731	0	0	0	68	0	0	43	15	132	156	1	0	0	0	0	0	0	0	0	0	1	0	0	1	0	0	0	0	0	0	0	0	0	0	1	0	2	3.4	36.2	2015
1049861	0	0	0	62	0	1	77	10	136	49	0	1	0	0	0	0	0	0	0	0	0	0	0	0	0	0	0	0	0	0	1	1	0	0	3	2	2	12.1	19.2	2014
1049876	0	0	0	64	0	0	51	11	91	60	0	1	0	0	0	0	0	0	0	0	0	1	0	0	0	0	0	1	0	0	1	0	1	0	3	2	2	15.8	23.9	2014
1049880	0	0	0	90	1	0	45	10	102	68	0	1	0	0	0	0	0	0	0	0	0	0	0	1	0	0	0	0	0	0	0	0	0	0	3	2	2	0.2	21.9	2014
1049924	0	0	0	79	0	0	124	6	127	49	1	0	0	0	0	0	0	0	0	0	0	0	0	1	0	0	0	0	0	0	1	1	0	0	1	1	2	8.8	32.1	2014
1049928	0	0	0	81	1	0	82	13	55	42	1	0	0	0	0	0	0	0	0	0	1	0	0	1	0	0	0	0	0	0	0	0	0	0	1	1	2	4.9	34.4	2015
1049958	0	0	0	78	0	0	76	15	139	49	1	0	0	0	0	0	0	0	0	0	1	0	0	0	0	1	1	0	0	0	0	0	0	0	1	0	2	17.9	21.5	2014
1050002	0	0	0	68	0	0	34	15	43	65	1	0	0	0	0	0	0	0	0	0	0	0	0	0	0	0	0	0	0	0	0	0	0	0	1	4	2	3.1	30.1	2015
1050015	0	0	0	88	1	0	55	14	96	53	1	0	0	0	0	0	0	0	0	0	1	0	0	1	0	0	0	0	0	0	0	0	0	0	1	1	2	5.1	28.4	2014
1050327	0	0	0	73	0	0	39	15	44	65	0	0	0	0	1	0	0	0	0	0	0	0	0	0	0	0	0	0	0	0	0	0	0	0	2	2	2	3.2	29	2014
1050428	0	0	0	63	0	0	51	12	96	129	1	0	0	0	0	0	0	0	0	0	1	0	0	1	0	0	0	1	0	0	0	0	0	0	1	1	2	2.8	37.8	2015
1050443	0	0	0	72	1	0	117	3	113	51	0	1	0	0	0	0	0	0	0	0	0	0	0	0	0	0	0	0	1	0	1	0	0	0	3	0	2	20.8	22.1	2014
1050464	1	1	0	85	0	0	100	10	95	133	1	0	0	0	0	0	0	0	0	0	1	1	0	1	1	1	1	0	0	0	1	0	0	0	1	0	2	10	25.1	2014
1050509	0	0	0	61	0	0	30	15	63	136	1	0	0	0	0	0	0	0	0	0	1	0	0	1	0	0	0	0	0	0	0	0	0	0	1	4	2	10	21.4	2014
1050564	0	0	0	72	1	0	45	7	97	66	1	0	0	0	0	0	0	0	0	0	0	0	0	0	1	0	1	0	0	0	1	0	0	0	2	0	2	14.5	32	2014
1050648	0	0	0	73	1	0	63	8	123	66	1	0	0	0	0	0	0	0	0	0	0	0	0	1	0	0	0	0	0	0	1	0	0	0	2	4	2	9	17.2	2014
1050762	0	0	0	67	1	0	88		38	160	1	0	0	0	0	0	0	0	0	0	1	0	1	0	0	0	1	1	0	0	0	0	0	0	1	0	2	11.5	33.4	2015
1050799	0	0	0	66	0	1	91	3	60	59	0	0	0	0	1	0	0	0	0	0	0	0	0	0	0	0	0	0	0	0	1	0	0	0	2	4	2	7.9	28.6	2015
1050833	0	0	0	83	0	0	84	10	108	51	1	0	0	0	0	0	0	0	0	0	0	0	0	1	1	0	0	1	0	0	0	0	0	0	1	1	2	4.2	30.1	2015
1050906	1	0	1	80	0	0	90	14	67	56	0	0	0	0	0	0	0	1	0	0	0	0	0	0	0	0	0	0	0	0	0	1	0	0	1	1	2	21.1	28.4	2015
1051067	0	0	0	63	0	0	101	3	99	58	1	0	0	0	0	0	0	0	0	0	1	0	0	1	0	0	1	0	0	0	1	1	0	0	1	1	2	13.3	47.6	2015
1051133	0	0	0	64	0	0	122	3	149	42	0	0	0	0	1	0	0	0	0	0	0	0	0	0	0	0	0	0	0	0	1	1	0	0	2	4	2	12.9	18.8	2014
1051152	0	0	0	73	1	1	89	6	49	41	1	0	0	0	0	0	0	0	0	0	0	0	0	0	0	0	0	0	0	0	1	0	0	0	2	0	2	35	50.5	2015
1051156	0	0	0	67	0	0	62	10	80	52	1	0	0	0	0	0	0	0	0	0	0	0	0	1	1	0	0	0	0	0	0	0	0	0	1	1	2	5	28.5	2015
1051167	0	0	0	74	1	1	86	6	122	67	1	0	0	0	0	0	0	0	0	0	0	0	0	0	0	0	0	0	0	0	0	1	0	0	2	0	2	100.8	13.9	2015
1051302	0	0	0	90	0	0	52	13	96	60	1	0	0	0	0	0	0	0	0	0	1	0	0	1	0	0	0	0	0	0	0	1	0	0	1	1	2	5.2	21.5	2015
1051327	0	0	0	85	1	0	93	7	61	49	0	1	0	0	0	0	0	0	0	0	0	0	0	0	1	0	0	0	0	0	0	0	0	0	3	4	2	9.9	26.7	2014
1051382	0	0	0	80	0	0	58	14	58	53	1	0	0	0	0	0	0	0	0	0	0	1	0	1	0	0	1	0	0	0	1	1	0	0	1	1	2	11.1	28.2	2014
1051391	0	0	0	61	1	1	81	6	116	186	1	0	0	0	0	0	0	0	0	0	0	0	0	0	0	0	0	0	0	0	1	0	0	0	3	0	2	8.1	36.3	2015
1051485	0	0	0	71	0	0	36	15	92	114	1	0	0	0	0	0	0	0	0	0	0	0	0	0	0	0	0	0	0	0	1	0	0	0	1	4	2	8.2	34.9	2014
1051500	0	0	0	83	0	0	72	15	111	58	1	0	0	0	0	0	0	0	0	0	1	0	0	0	1	0	0	0	0	0	0	1	0	0	1	1	2	3	24.7	2014
1051593	0	0	0	81	0	0	122	3	46	140	1	0	0	0	0	0	0	0	0	0	0	0	0	0	0	0	0	0	0	0	1	1	0	0	2	0	2	28	24	2014
1051719	0	0	0	60	0	0	41	15	52	43	1	0	0	0	0	0	0	0	0	0	1	0	0	1	0	0	0	0	0	0	0	0	0	0	1	0	2	2.1	31.6	2014
1051722	0	0	0	83	1	0	74	9	98	173	0	0	0	0	0	1	0	0	0	0	0	0	0	0	0	0	0	0	0	0	0	0	0	0	3	0	2	31	19.1	2014
1051735	0	0	0	86	0	0	51	15	88	136	1	0	0	0	0	0	0	0	0	0	0	0	0	1	0	0	0	0	0	0	0	0	0	0	1	0	2	2.3	30.3	2014
1051810	0	0	0	76	0	0	43	13	90	59	1	0	0	0	0	0	0	0	0	0	0	0	0	1	0	0	0	0	0	0	1	1	0	0	1	1	2	3	26.5	2014
1051833	0	0	0	76	1	1	63	15	40	58	1	0	0	0	0	0	0	0	0	0	0	0	0	0	0	0	0	0	0	0	0	0	0	0	1	0	2	5	32.1	2015
1051888	0	0	0	62	1	0	41	14	70	53	0	0	1	0	0	0	0	0	0	0	0	0	0	0	0	0	0	0	0	0	0	0	0	0	3	2	2	8.8	32.6	2015
1051919	0	0	0	62	0	0					0	0	0	0	0	0	0	0	0	1	0	0	0	0	0	0	0	0	0	0	0	0	0	0	2	4	2	2.7	30.2	2015
1051955	0	0	0	68	1	1	53	14	130	198	0	0	0	0	0	0	0	0	1	0	0	0	0	1	1	0	1	1	0	0	1	0	1	0	3	2	2	11.1	57	2014
1052049	0	0	0	61	0	1	49	15	132	62	1	0	0	0	0	0	0	0	0	0	0	0	0	0	0	0	0	0	0	0	0	0	0	0	1	0	2	4.9	23.2	2014
1052100	0	0	0	64	1	1	43	15	84	69	0	0	1	0	0	0	0	0	0	0	1	0	0	1	1	1	0	0	0	0	0	0	0	0	1	0	2	7	19.5	2014
1052114	1	0	1	86	1	1	105	9	32	44	0	0	1	0	0	0	0	0	0	0	0	0	0	0	0	0	0	0	0	0	1	0	0	0	3	2	2	0.2	27.4	2015
1052121	1	0	1	64	0	0	65	8	116	66	0	1	0	0	0	0	0	0	0	0	0	0	0	0	0	0	0	0	0	0	1	0	0	0	3	4	2	19.8	26.7	2015
1052168	0	0	0	79	0	0	58	13	49	55	1	0	0	0	0	0	0	0	0	0	0	0	0	0	0	0	0	0	0	0	0	0	0	0	2	2	2	6	24.7	2014
1052217	0	0	0	62	1	0	78	15	92	42	1	0	0	0	0	0	0	0	0	0	0	0	0	0	0	0	0	0	0	0	0	0	0	0	1	0	2	6.6	27.4	2015
1052239	0	0	0	75	1	4	70	10	90	56	0	0	0	0	0	0	0	0	0	1	0	0	0	0	0	0	0	0	0	0	0	0	0	0	1	1	2	5.1	32.5	2014
1052520	0	0	0	90	1	0	53	14	96	160	1	0	0	0	0	0	0	0	0	0	0	0	0	0	0	0	0	0	0	0	0	0	0	0	2	0	2	13.9	16.9	2014
1052830	0	0	0	60	1	1			90	84	0	0	0	0	0	0	0	0	0	1	0	0	0	0	0	0	0	0	0	0	0	0	0	0	3	2	2	0	23.9	2015
1052909	0	0	0	68	1	0	86	3	94	62	1	0	0	0	0	0	0	0	0	0	0	0	0	0	0	0	0	0	0	0	1	1	0	0	2	4	2	36.5	40.2	2015
1053112	0	0	0	66	1	0	99	3	84	54	1	0	0	0	0	0	0	0	0	0	0	0	0	1	0	0	0	0	0	0	0	1	0	0	1	1	2	7	39.6	2015
1053127	1	1	0	69	1	0	127	3	61	47	1	0	0	0	0	0	0	0	0	0	1	1	0	1	0	0	1	0	0	0	0	1	0	0	1	4	2	3.3	29.9	2015
1053295	0	0	0	77	0	0	32	15	53	62	0	0	0	0	1	0	0	0	0	0	0	0	0	0	0	0	0	0	0	0	0	0	0	0	2	0	2	5	33.6	2015
1053504	0	0	0	90	0	0	86	10	51	132	1	0	0	0	0	0	0	0	0	0	0	0	0	1	1	0	0	0	0	0	0	1	0	0	1	1	2	4.9	28.4	2015
1053623	0	0	0	75	0	0	29	14	95	107	0	0	0	0	1	0	0	0	0	0	0	0	0	0	0	0	0	0	0	0	0	0	0	0	2	4	2	1.7	28.6	2014
1053690	0	0	0	73	0	0	47	15	110	45	1	0	0	0	0	0	0	0	0	0	0	0	0	1	0	0	0	0	0	0	0	0	0	0	2	0	2	2.3	25.2	2014
1053693	0	0	0	73	0	0	56	10	103	62	1	0	0	0	0	0	0	0	0	0	0	1	0	0	1	0	0	1	0	0	0	1	0	0	1	1	2	6	32.4	2015
1053695	0	0	0	78	1	0	69	14	64	143	1	0	0	0	0	0	0	0	0	0	1	0	1	0	0	0	0	0	0	0	0	0	0	0	1	0	2	15.9	29.2	2014
1053703	0	0	0	90	1	0	53	12	40	146	1	0	0	0	0	0	0	0	0	0	0	1	0	1	0	0	0	0	0	0	0	0	0	0	2	0	2	3.6	26.1	2015
1053706	0	0	0	68	1	0	58	10	110	63	1	0	0	0	0	0	0	0	0	0	1	0	0	1	0	0	0	0	0	0	0	0	0	0	1	1	2	6	28.9	2014
1053709	0	0	0	69	0	0	27	14	108	158	0	0	0	0	1	0	0	0	0	0	0	0	0	0	0	0	0	0	0	0	0	0	0	0	2	4	2	6.9	36.7	2015
1053740	0	0	0	78	0	0	79	15	57	40	0	0	1	0	0	0	0	0	0	0	1	1	1	1	0	0	0	1	0	0	0	0	0	0	3	2	2	6.6	41.7	2014
1053849	0	0	0	65	0	0	36	12	95	69	1	0	0	0	0	0	0	0	0	0	0	0	0	1	0	0	0	0	0	0	1	1	0	0	1	1	2	3	26.6	2015
1053880	0	0	0	63	0	0	56	12	84	46	0	0	1	0	0	0	0	0	0	0	0	0	0	0	0	0	0	0	0	0	1	0	0	0	0	1	2	14.2	47.1	2014
1053951	0	0	0	66	1	1	114	3	153	56	1	0	0	0	0	0	0	0	0	0	0	0	0	0	0	0	0	0	0	0	1	1	0	0	1	1	2	6	36	2015
1054028	0	0	0	65	1	0	37	15	68	66	0	1	0	0	0	0	0	0	0	0	0	0	0	0	0	0	0	0	0	0	0	0	0	0	1	4	2	3	33	2015
1054103	0	0	0	79	1	0	53	8	113	57	0	1	0	0	0	0	0	0	0	0	0	0	0	0	0	0	0	0	0	0	1	1	0	0	0	0	2	5.3	30.7	2014
1054106	0	0	0	82	0	0	85	11	91	46	0	1	0	0	0	0	0	0	0	0	0	0	0	0	0	0	0	0	0	0	0	0	0	0	3	2	2	43.6	25.9	2014
1054133	0	0	0	72	0	0	55	12	137	180	1	0	0	0	0	0	0	0	0	0	0	0	0	0	0	0	0	0	0	0	0	0	0	0	2	0	2	21.7	27.6	2014
1054163	0	0	0	63	1	1	49	13	117	68	0	1	0	0	0	0	0	0	0	0	0	0	0	0	0	0	0	0	0	0	1	0	0	0	0	1	2	5.7	30.3	2015
1054211	0	0	0	60	0	0	133	6	135	46	0	0	0	0	0	0	0	1	0	0	0	0	0	0	0	0	0	0	0	0	1	1	0	0	0	0	2	12	26.3	2014
1054257	0	0	0	90	1	0	51	13	100	142	1	0	0	0	0	0	0	0	0	0	0	0	0	0	0	0	0	0	0	0	0	0	0	0	2	0	2	4.9	23.3	2015
1054274	0	0	0	75	1	4	36	13	51	68	1	0	0	0	0	0	0	0	0	0	0	0	0	0	0	0	0	0	0	0	0	0	0	0	2	2	2	7.6	24.1	2015
1054324	0	0	0	68	0	0	36	13	105	65	1	0	0	0	0	0	0	0	0	0	0	0	0	0	0	0	0	0	0	0	1	0	0	0	1	1	2	12.4	30.8	2015
1054393	0	0	0	67	1	1	34	12	62	62	1	0	0	0	0	0	0	0	0	0	0	0	0	0	0	0	0	0	0	0	0	0	0	0	2	0	2	3.4	31.7	2015
1054617	0	0	0	87	0	0	85	14	46	45	0	0	1	0	0	0	0	0	0	0	1	0	0	1	1	0	1	0	0	0	0	0	0	0	3	0	2	6.9	27.1	2014
1054808	0	0	0	89	1	1	80	13	118	55	0	0	0	0	0	1	0	0	0	0	0	0	0	0	0	0	0	0	0	0	0	0	0	0	3	0	2	6.1	19.8	2015
1054870	0	0	0	87	1	0	67	11	133	155	0	1	0	0	0	0	0	0	0	0	0	0	0	0	1	0	1	0	0	0	0	1	0	0	3	2	2	10.6	36.7	2015
1054970	0	0	0	90	0	0	65	15	62	64	1	0	0	0	0	0	0	0	0	0	1	0	0	1	1	0	0	0	0	0	0	0	0	0	1	1	2	1.1	23.6	2014
1055005	0	0	0	65	0	0	53	15	95	63	1	0	0	0	0	0	0	0	0	0	0	0	0	0	0	0	0	0	0	0	0	0	0	0	1	4	2	8	25.4	2015
1055041	0	0	0	67	0	0	35	15	96	146	1	0	0	0	0	0	0	0	0	0	0	0	0	1	0	0	0	0	0	0	0	0	0	0	2	0	2	2.5	27.8	2015
1055071	0	0	0	82	1	0	69	7	51	134	1	0	0	0	0	0	0	0	0	0	0	0	0	0	0	0	0	0	0	0	1	1	0	0	2	0	2	5	38.1	2015
1055108	0	0	0	60	0	0	32	11	94	109	1	0	0	0	0	0	0	0	0	0	0	0	0	0	0	0	0	0	0	0	0	0	0	0	2	0	2	3.2	28.4	2014
1055170	0	0	0	67	1	0	45	10	114	136	1	0	0	0	0	0	0	0	0	0	0	0	0	0	0	0	0	0	0	0	1	1	0	0	2	0	2	5.9	40.3	2015
1055180	0	0	0	77	0	0	111	3	110	54	1	0	0	0	0	0	0	0	0	0	1	0	0	1	0	0	0	0	0	0	0	0	0	0	1	1	2	4.1	28	2015
1055222	0	0	0	74	1	1	36	14	55	132	1	0	0	0	0	0	0	0	0	0	0	0	0	1	0	0	0	0	0	0	0	0	0	0	2	0	2	6.1	30	2014
1055333	0	0	0	79	0	0	80	10	93	52	1	0	0	0	0	0	0	0	0	0	1	0	0	0	0	1	0	0	0	0	0	1	0	0	1	1	2	2.7	18.8	2014
1055371	0	0	0	68	0	0	46	15	95	59	1	0	0	0	0	0	0	0	0	0	0	0	0	0	0	0	0	0	0	0	0	0	0	0	1	4	2	4.8	24.9	2015
1055377	0	0	0	87	1	4	65	13	91	43	1	0	0	0	0	0	0	0	0	0	0	1	0	0	0	0	0	0	0	0	0	0	0	0	1	0	2	2.6	20.7	2015
1055396	0	0	0	75	1	1	125	4	142	40	1	0	0	0	0	0	0	0	0	0	1	1	0	1	0	0	0	0	0	0	1	0	0	0	2	2	2	1.2	34.8	2015
1055428	0	0	0	82	1	0	45	14	42	45	0	0	1	0	0	0	0	0	0	0	1	0	0	0	0	0	0	0	0	0	0	0	0	0	5	2	2	2.1	17.4	2015
1055436	1	1	0	86	0	0	125	3	94	115	1	0	0	0	0	0	0	0	0	0	1	0	0	0	0	0	0	0	1	0	1	1	0	0	5	0	2	3	25.7	2015
1055453	0	0	0	69	0	1	125	3	126	122	0	1	0	0	0	0	0	0	0	0	0	0	0	1	0	0	0	1	0	1	1	0	1	0	3	0	2	3	20.6	2015
1055462	0	0	0	60	1	1	61	15	110	164	0	1	0	0	0	0	0	0	0	0	1	0	0	1	1	0	0	0	0	0	0	0	0	0	4	0	2	1.2	45.6	2015
1055467	1	0	1	76	0	0	109	3	148	65	0	0	0	0	1	0	0	0	0	0	1	0	0	0	0	0	0	0	0	0	0	0	0	0	5	2	2	1.1	22.1	2014
1055486	0	0	0	63	1	1	77	12	98	56	0	0	0	1	0	0	0	0	0	0	0	0	1	1	0	0	0	0	0	0	0	0	0	0	1	2	2	8.1	38.8	2015
1055498	0	0	0	86	1	0	99	15	151	41	1	0	0	0	0	0	0	0	0	0	0	0	0	1	1	0	0	1	0	0	0	0	0	0	4	3	2	7.9	25.6	2015
1055504	0	0	0	68	0	1	59	15	46	122	1	0	0	0	0	0	0	0	0	0	1	0	0	0	1	0	1	1	0	0	0	0	0	0	1	4	2	1.8	27.8	2015
1055516	0	0	0	63	1	0	67	6	101	67	1	0	0	0	0	0	0	0	0	0	0	0	1	0	0	0	0	0	0	0	0	0	0	0	1	1	2	6.1	33.5	2014
1055519	0	0	0	69	0	0	48	15	50	57	1	0	0	0	0	0	0	0	0	0	1	0	0	1	0	1	0	0	0	0	0	0	0	0	1	4	2	0.6	30.5	2015
1055538	0	0	0	80	1	0	38	15	66	52	0	0	1	0	0	0	0	0	0	0	0	0	0	1	0	0	0	0	0	0	1	0	0	0	1	4	2	13.7	32	2015
1055550	0	0	0	81	1	0	70	5	111	171	1	0	0	0	0	0	0	0	0	0	0	0	0	1	0	0	0	0	0	0	1	0	0	0	1	1	2	6	19.3	2014
1055552	0	0	0	73	1	0	95	3	85	64	0	0	0	0	0	0	0	0	0	1	1	1	0	1	1	0	0	0	0	0	1	0	0	0	3	4	2	1.9	53.1	2015
1055568	1	0	1	61	0	1	122	3	97	41	0	0	1	0	0	0	0	0	0	0	0	0	0	1	0	0	0	0	0	0	0	1	0	0	5	3	2	15.1	25.3	2014
1055574	0	0	0	70	1	4	46	15	107	61	1	0	0	0	0	0	0	0	0	0	0	0	0	1	1	0	0	0	0	0	0	0	0	0	5	2	2	7.3	27	2014
1055576	0	0	0	62	0	0	65	11	100	62	0	0	1	0	0	0	0	0	0	0	0	0	0	1	0	0	0	0	0	0	0	0	0	0	4	1	2	5.5	25.4	2014
1055577	0	0	0	82	0	3	41	15	56	56	1	0	0	0	0	0	0	0	0	0	0	0	0	1	0	0	0	0	0	0	0	0	0	0	0	0	2	3.9	26.6	2014
1055578	0	0	0	73	0	0	88	3	88	147	1	0	0	0	0	0	0	0	0	0	0	0	0	1	0	0	0	0	0	0	1	0	0	0	1	1	2	4.9	19.2	2015
1055586	0	0	0	64	0	4	31	15	95	57	1	0	0	0	0	0	0	0	0	0	0	0	0	1	0	0	0	0	0	0	1	0	0	0	1	1	2	4.7	25.6	2015
1055598	0	0	0	83	1	0	53	14	98	62	0	1	0	0	0	0	0	0	0	0	0	0	0	1	0	0	0	0	1	0	0	0	0	0	0	0	2	5.1	20.4	2015
1055604	0	0	0	75	0	0	77	9	91	125	1	0	0	0	0	0	0	0	0	0	0	0	0	1	0	0	0	1	0	0	1	1	0	0	1	4	2	5.8	33.7	2014
1055607	0	0	0	90	0	0	77	6	52	140	1	0	0	0	0	0	0	0	0	0	0	0	0	1	1	0	0	0	0	0	1	0	0	0	1	1	2	7	30.4	2015
1055611	0	0	0	89	1	1	76	15	136	40	0	0	1	0	0	0	0	0	0	0	1	1	1	1	1	1	0	1	0	1	0	0	0	0	1	0	2	1.4	25.1	2014
1055619	0	0	0	67	0	0	40	11	116	113	0	0	0	0	1	0	0	0	0	0	0	0	0	0	0	0	0	0	0	0	1	0	0	0	4	1	2	6.7	30	2015
1055637	0	0	0	63	1	3	44	15	99	48	1	0	0	0	0	0	0	0	0	0	0	0	0	1	0	0	0	0	0	0	0	0	0	0	0	0	2	0.9	24.2	2015
1055645	0	0	0	68	0	0	46	15	116	50	1	0	0	0	0	0	0	0	0	0	0	0	0	1	0	0	0	0	0	0	0	0	0	0	3	4	2	4.5	40.2	2015
1055647	0	0	0	80	0	0	37	15	100	62	0	0	1	0	0	0	0	0	0	0	0	0	0	0	0	0	0	0	0	0	0	0	0	0	0	0	2	2.2	19.7	2015
1055659	0	0	0	62	0	0	49	15	91	50	1	0	0	0	0	0	0	0	0	0	0	0	0	1	1	0	0	0	0	0	0	0	0	0	5	2	2	10	28.7	2015
1055660	0	0	0	63	1	0	43	15	84	55	1	0	0	0	0	0	0	0	0	0	1	0	1	1	0	0	0	0	0	0	0	0	0	0	5	0	2	1.9	36.7	2015
1055666	0	0	0	81	1	0	54	15	112	131	1	0	0	0	0	0	0	0	0	0	0	0	0	1	0	0	0	0	0	0	0	0	0	0	4	0	2	7.1	46.8	2015
1055686	0	0	0	62	1	1	38	15	109	55	1	0	0	0	0	0	0	0	0	0	0	0	0	0	1	0	0	0	0	0	0	0	0	0	5	4	2	8.2	27.5	2014
1055688	0	0	0	66	0	0	52	15	118	68	1	0	0	0	0	0	0	0	0	0	0	0	0	1	1	0	0	0	0	0	0	0	0	0	3	2	2	16.8	27.4	2014
1055689	0	0	0	74	1	4	39	15	105	122	1	0	0	0	0	0	0	0	0	0	0	0	1	1	0	0	0	0	0	0	0	0	0	0	3	1	2	1.8	23.7	2015
1055692	0	0	0	80	1	0	61	15	105	52	0	1	0	0	0	0	0	0	0	0	0	0	0	1	0	0	0	0	0	0	0	0	0	0	3	2	2	9.2	15	2015
1055700	0	0	0	70	1	0	43	15	143	109	1	0	0	0	0	0	0	0	0	0	0	0	0	1	0	0	0	0	0	0	0	0	0	0	5	0	2	1.9	28.4	2014
1055713	0	0	0	77	0	0	55	15	70	138	0	0	1	0	0	0	0	0	0	0	1	0	0	0	0	0	0	0	0	0	0	0	0	0	3	0	2	3.2	24.2	2015
1055724	0	0	0	79	0	3	74	14	98	131	0	1	0	0	0	0	0	0	0	0	0	0	0	0	0	0	0	0	0	0	0	0	0	0	0	0	2	7.6	25	2015
1055725	0	0	0	88	1	0	68	14	98	52	1	0	0	0	0	0	0	0	0	0	0	0	0	1	0	0	0	0	0	0	0	0	0	0	3	0	2	3.5	22.9	2015
1055729	0	0	0	90	0	0	64	14	60	49	0	0	0	0	0	0	0	0	0	1	1	0	0	1	1	1	0	0	0	0	0	0	0	0	1	2	2	7.8	21.3	2015
1055749	0	0	0	60	0	0	106	3	126	116	0	0	0	0	0	0	0	1	0	0	0	0	1	0	0	0	0	0	0	0	1	0	0	0	1	3	2	33.9	23.1	2014
1055762	0	0	0	80	1	0	76	12	161	59	1	0	0	0	0	0	0	0	0	0	0	0	0	1	1	0	0	0	0	0	1	0	0	0	3	2	2	18.4	33.5	2014
1055766	0	0	0	72	1	1	32	15	95	161	1	0	0	0	0	0	0	0	0	0	0	1	0	1	0	0	0	0	0	0	0	0	0	0	1	3	2	2.4	39.2	2015
1055772	0	0	0	85	1	0	66	10	104	60	1	0	0	0	0	0	0	0	0	0	1	0	0	0	0	0	1	0	0	0	1	0	0	0	1	4	2	6.3	19.1	2014
1055780	0	0	0	65	1	3	39	15	91	75	1	0	0	0	0	0	0	0	0	0	1	0	0	0	0	0	0	0	0	0	0	0	0	0	1	3	2	11.8	20.2	2015
1055794	1	0	1	67	1	0	160	3	120	40	0	1	0	0	0	0	0	0	0	0	0	0	0	0	0	0	0	0	0	0	1	1	0	0	3	0	2	0.6	11.2	2015
1055819	0	0	0	66	1	1	73	15	107	145	1	0	0	0	0	0	0	0	0	0	1	1	0	1	0	0	0	1	1	0	0	0	1	0	4	0	2	6.7	29.5	2015
1055833	0	0	0	81	0	1	102	3	116	158	1	0	0	0	0	0	0	0	0	0	0	0	0	1	1	0	1	0	0	0	1	0	0	0	4	0	2	12.2	27.7	2015
1055837	0	0	0	78	1	0	93	3	90	177	1	0	0	0	0	0	0	0	0	0	1	0	0	1	1	0	1	0	0	0	1	0	0	0	1	1	2	5.1	23.8	2015
1055838	0	0	0	83	1	0	42	15	80	72	1	0	0	0	0	0	0	0	0	0	0	0	0	0	0	0	1	0	0	0	0	0	0	0	1	1	2	2.7	23.2	2015
1055864	0	0	0	75	0	0	61	15	49	125	1	0	0	0	0	0	0	0	0	0	1	0	0	1	1	1	0	0	0	0	0	0	0	0	4	3	2	3.6	22.2	2015
1055870	1	0	1	79	0	0	62	15	116	46	0	1	0	0	0	0	0	0	0	0	0	0	0	1	1	0	1	0	0	0	1	0	0	0	3	2	2	8.3	22.1	2015
1055874	0	0	0	63	0	1	78	3	108	56	1	0	0	0	0	0	0	0	0	0	1	0	0	0	0	0	0	0	0	0	1	0	0	0	1	1	2	6.9	27.1	2015
1055883	0	0	0	90	1	0	54	13	108	55	1	0	0	0	0	0	0	0	0	0	1	0	0	1	0	0	0	0	0	0	0	0	0	0	1	4	2	9.1	20.5	2014
1055887	0	0	0	79	0	0	44	14	53	71	0	0	0	0	0	1	0	0	0	0	0	1	1	1	0	0	0	0	1	0	0	0	0	0	0	0	2	1.9	28.2	2015
1055911	0	0	0	75	0	0	70	15	149	40	1	0	0	0	0	0	0	0	0	0	0	0	1	1	0	0	1	0	0	0	0	0	0	0	0	0	2	14.3	23.9	2015
1055914	0	0	0	70	0	0	101	3	114	42	1	0	0	0	0	0	0	0	0	0	0	0	0	1	0	0	0	0	0	0	1	0	0	0	1	1	2	7.1	33.5	2014
1055928	0	0	0	66	1	0	42	15	113	46	0	0	1	0	0	0	0	0	0	0	0	0	0	1	0	0	0	0	0	0	0	0	0	0	3	3	2	11.8	30.6	2014
1055937	0	0	0	69	1	0	47	15	86	53	0	1	0	0	0	0	0	0	0	0	0	0	0	0	0	0	0	0	0	0	1	0	0	0	1	1	2	14.9	25.4	2015
1055947	0	0	0	86	1	1	136	3	132	53	1	0	0	0	0	0	0	0	0	0	0	0	0	1	0	0	0	0	0	0	1	0	0	0	4	2	2	0.4	26	2015
1055957	0	0	0	77	0	0	45	14	89	71	1	0	0	0	0	0	0	0	0	0	1	1	0	1	0	0	0	0	0	0	0	0	0	0	3	0	2	4.8	26.2	2014
1055962	0	0	0	86	1	1	65	15	106	126	1	0	0	0	0	0	0	0	0	0	1	0	0	1	1	0	0	0	0	0	0	0	0	0	1	4	2	21.8	21.7	2014
1055966	0	0	0	67	1	0	39	15	100	131	1	0	0	0	0	0	0	0	0	0	0	0	0	1	0	0	0	0	0	0	0	0	0	0	1	1	2	7.7	36.1	2014
1055970	1	1	0	62	0	0	80	7	129	74	1	0	0	0	0	0	0	0	0	0	0	0	0	1	1	0	0	1	0	0	1	0	0	0	1	1	2	4.4	28	2015
1055974	0	0	0	82	1	0		3	106	184	1	0	0	0	0	0	0	0	0	0	0	0	0	1	1	0	1	0	0	0	1	0	0	0	1	0	2	9.5	31.8	2014
1055991	0	0	0	72	1	0	43	14	116	121	0	0	1	0	0	0	0	0	0	0	0	0	0	0	0	0	0	0	0	0	0	0	0	0	4	1	2	8.9	30.7	2014
1056006	0	0	0	90	1	1	38	15	106	60	1	0	0	0	0	0	0	0	0	0	0	0	0	1	0	0	0	1	0	0	0	0	0	0	4	0	2	19.7	24.5	2014
1056024	1	1	0	84	1	0		3	93	41	1	0	0	0	0	0	0	0	0	0	0	0	0	0	0	0	0	0	0	0	1	0	0	0	3	2	2	0.9	23.1	2014
1056029	0	0	0	81	1	0	43	15	90	59	1	0	0	0	0	0	0	0	0	0	0	0	0	1	0	0	0	0	0	0	0	0	0	0	5	0	2	5.2	23.1	2014
1056043	0	0	0	76	0	0	64	15	152	55	0	0	1	0	0	0	0	0	0	0	0	0	0	1	0	0	0	0	0	0	0	0	0	0	3	0	2	7.6	29.2	2015
1056046	0	0	0	68	0	1	45	15	115	122	1	0	0	0	0	0	0	0	0	0	0	0	0	1	0	0	0	0	0	0	0	0	0	0	4	2	2	5.8	37.5	2015
1056047	0	0	0	69	1	1	87	8	91	40	0	1	0	0	0	0	0	0	0	0	0	0	0	1	0	0	0	1	0	0	1	1	1	0	3	2	2	51.3	28.2	2015
1056051	0	0	0	74	1	0	53	15	53	50	0	0	1	0	0	0	0	0	0	0	0	0	0	0	0	0	0	0	0	0	0	0	0	0	3	3	2	1.2	18.1	2015
1056059	0	0	0	65	1	0	28	15	89	110	1	0	0	0	0	0	0	0	0	0	0	0	0	1	0	0	0	0	0	0	0	0	0	0	1	4	2	5.2	26.3	2014
1056061	0	0	0	78	1	0	40	15	112	63	1	0	0	0	0	0	0	0	0	0	0	0	0	0	1	0	0	0	0	0	0	0	0	0	1	1	2	2.9	33.6	2014
1056065	0	0	0	78	0	0	79	7	125	130	1	0	0	0	0	0	0	0	0	0	1	0	1	1	0	0	0	0	0	0	0	0	0	0	1	1	2	3.9	26.9	2015
1056069	0	0	0	66	1	1	32	15	121	110	1	0	0	0	0	0	0	0	0	0	1	0	0	1	0	0	0	0	0	0	0	0	0	0	1	0	2	1.8	33.7	2014
1056091	0	0	0	60	0	0	48	8	56	62	1	0	0	0	0	0	0	0	0	0	1	0	1	1	0	1	1	0	0	0	1	0	0	0	1	1	2	8.6	23.4	2014
1056109	0	0	0	75	0	1	49	15	109	147	0	1	0	0	0	0	0	0	0	0	1	0	0	1	1	0	1	0	0	0	1	0	0	0	1	2	2	2.3	26.4	2015
1056118	0	0	0	70	0	1	39	15	121	114	0	1	0	0	0	0	0	0	0	0	0	1	0	1	0	0	0	0	0	0	1	0	0	0	4	0	2	31.4	25.9	2015
1056127	0	0	0	73	0	4	28	15	112	67	1	0	0	0	0	0	0	0	0	0	0	0	0	1	0	0	1	0	0	0	0	0	0	0	1	4	2	3.1	27	2015
1056141	0	0	0	63	0	4	64	15	120	45	1	0	0	0	0	0	0	0	0	0	0	0	0	0	1	0	0	0	0	0	0	0	0	0	5	3	2	15	30.3	2014
1056148	0	0	0	67	0	0	30	15	64	60	1	0	0	0	0	0	0	0	0	0	0	0	0	0	0	0	0	0	0	0	0	0	0	0	1	4	2	3.2	22.8	2015
1056155	0	0	0	65	1	1	27	15	95	74	1	0	0	0	0	0	0	0	0	0	1	1	0	1	0	0	0	0	0	0	0	0	0	0	5	3	2	0.7	28.1	2014
1056180	0	0	0	75	0	0	51	14	90	60	0	0	1	0	0	0	0	0	0	0	0	0	1	1	0	0	0	0	0	0	0	0	0	0	3	0	2	7.1	32.2	2015
1056190	0	0	0	66	1	0	60	12	137	182	0	0	0	0	0	0	0	0	0	1	0	0	0	1	0	0	1	0	0	0	0	0	0	0	4	1	2	9.9	28	2014
1056199	0	0	0	76	0	1	63	15	58	62	1	0	0	0	0	0	0	0	0	0	1	1	0	1	1	1	0	1	0	0	0	0	1	0	1	4	2	21.9	21.9	2015
1056200	1	0	1	89	1	1	62	14	66	111	0	0	1	0	0	0	0	0	0	0	0	0	0	1	1	0	0	0	0	0	0	0	0	0	4	0	2	7.6	25.8	2015
1056212	0	0	0	79	0	3	56	15	82	161	1	0	0	0	0	0	0	0	0	0	1	0	0	1	1	0	0	0	0	0	0	0	0	0	5	0	2	3.8	20.2	2015
1056213	1	1	0	73	0	0	118	3	110	125	1	0	0	0	0	0	0	0	0	0	0	0	0	0	0	0	1	0	0	0	1	0	0	0	3	4	2	16.3	26.4	2014
1056218	0	0	0	65	0	1	48	13	151	109	0	0	0	0	0	0	0	0	0	1	0	0	0	1	0	0	0	0	0	0	0	0	0	0	3	2	2	5.9	18.9	2015
1056227	0	0	0	79	1	0	41	15	97	47	1	0	0	0	0	0	0	0	0	0	1	0	0	0	0	0	0	0	0	0	0	0	0	0	1	1	2	5.3	26.4	2015
1056230	0	0	0	64	1	0	65	15	92	63	0	1	0	0	0	0	0	0	0	0	0	0	1	0	0	0	0	1	0	0	0	0	1	0	3	2	2	4.5	34	2015
1056240	0	0	0	60	1	1	74	7	92	54	0	0	0	0	0	0	0	0	0	1	0	0	0	0	0	0	0	0	0	0	1	0	0	0	1	1	2	21.1	17.8	2015
1056243	0	0	0	90	1	0		13	129	55	1	0	0	0	0	0	0	0	0	0	0	0	0	0	0	0	0	0	0	0	0	0	0	0	3	0	2	5.4	19.2	2014
1056261	0	0	0	83	0	0	50	15	106	49	0	1	0	0	0	0	0	0	0	0	0	0	0	1	0	0	0	0	0	0	0	0	0	0	3	0	2	6.7	25	2015
1056262	0	0	0	67	0	1	71	7	46	119	0	0	0	0	1	0	0	0	0	0	0	0	0	0	0	0	0	0	0	0	1	0	0	0	4	1	2	5.2	25.1	2015
1056270	0	0	0	63	0	0	45	10	104	125	0	1	0	0	0	0	0	0	0	0	0	0	0	0	0	0	0	0	0	0	0	0	0	0	4	4	2	15.8	29.6	2015
1056278	0	0	0	66	0	0	61	15	85	141	1	0	0	0	0	0	0	0	0	0	1	0	1	1	1	1	0	1	0	0	0	0	1	0	4	2	2	4.1	45.6	2015
1056279	0	0	0	78	0	0	51	15	104	73	1	0	0	0	0	0	0	0	0	0	1	1	0	1	0	0	1	0	0	0	0	0	0	0	4	4	2	11.7	26.7	2015
1056306	0	0	0	61	0	4	36	15	101	57	1	0	0	0	0	0	0	0	0	0	1	0	0	1	0	0	0	0	0	0	1	0	0	0	1	1	2	20	26.9	2015
1056307	0	0	0	66	0	1	52		152	170	1	0	0	0	0	0	0	0	0	0	1	0	0	1	1	0	0	1	0	0	0	0	0	0	1	4	2	15.1	29.9	2015
1056322	0	0	0	90	1	0	71	15	149	169	0	1	0	0	0	0	0	0	0	0	0	0	0	1	0	0	1	0	0	0	0	0	0	0	3	0	2	7.7	19.7	2014
1056330	0	0	0	69	1	4	110	3	128	57	0	1	0	0	0	0	0	0	0	0	0	0	0	1	0	0	1	0	0	0	1	1	0	0	3	4	2	16	24.5	2014
1056338	0	0	0	67	1	0	60	15	113	169	0	0	0	0	0	0	0	0	0	1	0	1	0	1	0	0	0	0	0	0	0	0	0	0	4	0	2	6.4	48.7	2014
1056344	1	0	1	80	1	0	85	14	170	144	0	0	1	0	0	0	0	0	0	0	0	0	0	0	0	0	0	0	0	0	0	0	0	0	3	4	2	0.5	38	2015
1056347	0	0	0	63	1	1	41	15	99	131	1	0	0	0	0	0	0	0	0	0	0	0	0	1	0	0	0	0	0	0	1	0	0	0	1	1	2	5	18.8	2015
1056350	0	0	0	72	1	4	51	15	120	128	1	0	0	0	0	0	0	0	0	0	0	0	0	1	0	0	0	0	0	0	0	0	0	0	1	2	2	1.1	21.2	2015
1056364	0	0	0	60	0	4	86	3	108	60	1	0	0	0	0	0	0	0	0	0	0	0	0	0	0	0	0	0	0	1	1	0	0	0	1	1	2	13.1	20.7	2014
1056383	0	0	0	74	0	3	43	13	65	57	1	0	0	0	0	0	0	0	0	0	0	0	0	1	0	0	0	0	0	0	0	0	0	0	1	4	2	5	26.7	2014
1056390	0	0	0	69	0	1	55	15	98	61	0	0	0	0	0	1	0	0	0	0	1	0	0	1	0	0	0	0	0	0	0	0	0	0	3	0	2	7.1	35.9	2015
1056399	0	0	0	74	1	0	60	15	113	59	0	0	0	0	0	0	0	0	0	1	0	0	0	0	0	0	0	0	0	0	0	0	0	0	4	4	2	8.7	24	2014
1056400	0	0	0	75	1	0	76	9	44	46	0	0	0	1	0	0	0	0	0	0	0	0	0	1	0	0	0	1	0	0	0	0	1	0	3	2	2	11.4	29.2	2015
1056417	0	0	0	62	0	0	81	3	96	62	1	0	0	0	0	0	0	0	0	0	1	0	0	1	0	0	0	0	0	0	0	0	0	0	1	1	2	12.9	28.7	2015
1056423	0	0	0	75	1	1		11	43	155	0	0	0	0	0	1	0	0	0	0	0	0	1	1	1	0	0	1	0	0	0	0	1	0	3	0	2	5.2	21.2	2014
1056431	0	0	0	84	0	4	45	15	103	139	1	0	0	0	0	0	0	0	0	0	0	0	0	0	0	0	0	0	0	0	0	0	0	0	1	4	2	14.3	30.5	2015
1056434	0	0	0	90	0	1	65	15	107	52	1	0	0	0	0	0	0	0	0	0	0	0	0	1	1	0	0	1	0	0	0	0	0	0	5	0	2	15.9	32.3	2015
1056435	1	0	1	78	0	0	70	11	68	60	0	0	0	0	0	0	0	0	0	1	0	0	1	1	1	0	0	0	0	0	1	0	0	0	1	3	2	10	30.6	2015
1056443	0	0	0	68	0	0	37	15	56	57	0	1	0	0	0	0	0	0	0	0	1	0	0	1	1	0	0	0	0	1	0	0	0	0	1	4	2	7.1	26.3	2014
1056450	0	0	0	61	0	1	34	15	89	61	0	0	1	0	0	0	0	0	0	0	0	0	0	1	0	0	0	0	0	0	0	0	0	0	3	2	2	6.1	19.9	2015
1056480	0	0	0	61	0	0	54	11	109	116	0	0	0	0	0	0	0	0	0	1	1	0	0	1	1	1	1	1	0	0	1	0	1	0	4	4	2	8.9	19.3	2015
1056484	0	0	0	79	1	4	54	14	112	47	0	1	0	0	0	0	0	0	0	0	0	0	0	0	1	0	1	0	0	0	0	0	0	0	5	2	2	9.1	20.7	2015
1056506	0	0	0	63	1	1	41	13	102	64	1	0	0	0	0	0	0	0	0	0	0	1	1	1	0	0	0	0	0	0	0	0	0	0	3	2	2	14.9	39.9	2014
1056520	0	0	0	63	0	0	58	15	105	40	0	0	0	1	0	0	0	0	0	0	0	0	1	1	0	0	0	1	0	0	1	0	0	0	0	0	2	16.2	40	2015
1056524	0	0	0	82	1	1	80	7	114	40	1	0	0	0	0	0	0	0	0	0	0	0	0	1	0	0	1	0	0	0	1	0	0	0	1	1	2	8.8	38.7	2015
1056538	0	0	0	65	0	1	47	15	143	73	1	0	0	0	0	0	0	0	0	0	1	0	0	1	0	0	1	0	0	0	0	0	0	0	4	2	2	11.9	23.9	2014
1056549	0	0	0	66	1	0	45	7	93	64	1	0	0	0	0	0	0	0	0	0	0	0	0	1	1	0	0	0	0	0	1	0	0	0	1	1	2	6.2	32.3	2015
1056552	0	0	0	63	0	3	34	15	112	65	1	0	0	0	0	0	0	0	0	0	0	0	0	1	0	0	0	0	0	0	0	0	0	0	1	4	2	4.7	23.4	2015
1056569	0	0	0	60	0	1	33	15	121	108	0	0	0	0	0	0	0	0	0	1	0	1	1	1	0	0	0	0	0	0	0	0	0	0	1	3	2	8	31.4	2014
1056573	0	0	0	63	0	1	74	10	98	135	1	0	0	0	0	0	0	0	0	0	0	0	0	1	0	0	0	1	0	0	0	0	0	0	1	1	2	5.7	36.3	2015
1056576	0	0	0	63	0	0	53	14	92	159	0	0	0	0	0	0	0	0	0	1	0	0	0	1	0	0	0	0	0	0	0	0	0	0	3	0	2	3.5	23.9	2014
1056579	0	0	0	88	1	0	67	15	86	48	0	0	0	0	0	0	0	0	0	1	0	0	0	1	0	0	0	1	0	0	0	0	0	0	3	0	2	5.8	30.3	2015
1056596	0	0	0	64	1	1	42	15	100	62	1	0	0	0	0	0	0	0	0	0	0	0	0	1	0	0	0	0	0	0	1	0	0	0	1	1	2	10.2	42.2	2015
1056608	1	1	0	75	1	0	122	3	102	43	1	0	0	0	0	0	0	0	0	0	0	0	0	1	1	0	1	0	0	0	1	1	0	0	5	0	2	2	25.6	2015
1056612	0	0	0	63	0	0	44	15	64	53	1	0	0	0	0	0	0	0	0	0	0	0	0	1	0	0	0	0	0	0	0	0	0	0	1	4	2	4.8	31	2014
1056620	0	0	0	85	0	0			93	122	1	0	0	0	0	0	0	0	0	0	0	0	0	1	0	0	0	0	0	0	0	0	0	0	1	1	2	16.2	31	2015
1056645	0	0	0	79	1	0	60	15	101	199	1	0	0	0	0	0	0	0	0	0	0	0	1	1	0	0	1	0	0	0	0	0	0	0	5	3	2	2.2	42.5	2015
1056646	0	0	0	71	1	0	57	15	52	59	1	0	0	0	0	0	0	0	0	0	0	0	0	0	0	0	0	0	0	0	0	0	0	0	5	0	2	2.7	17.8	2015
1056655	0	0	0	85	0	0	57	15	127	195	1	0	0	0	0	0	0	0	0	0	1	0	0	1	0	0	0	0	0	0	0	0	0	0	3	4	2	9.2	28.4	2015
1056667	0	0	0	76	0	4	92	3	102	54	1	0	0	0	0	0	0	0	0	0	0	0	0	1	0	0	0	0	0	0	1	0	0	0	1	1	2	15.9	30	2015
1056685	0	0	0	76	1	0	79	7	48	43	0	1	0	0	0	0	0	0	0	0	0	0	1	1	0	0	0	0	0	0	1	0	0	0	5	0	2	6.5	46.1	2014
1056691	0	0	0	83	0	0	70	14	89	56	0	1	0	0	0	0	0	0	0	0	0	1	1	0	0	0	1	0	0	0	0	0	0	0	4	2	2	11.2	30.9	2015
1056693	0	0	0	69	0	0	95	3	130	54	0	1	0	0	0	0	0	0	0	0	0	0	0	1	0	0	0	0	0	0	0	0	0	0	1	1	2	18.3	29.8	2014
1056703	0	0	0	84	0	0	39	15	100	49	0	1	0	0	0	0	0	0	0	0	1	0	0	0	0	0	0	1	0	0	0	0	0	0	3	4	2	14.7	24.4	2014
1056714	0	0	0	61	1	1	35	15	100	129	1	0	0	0	0	0	0	0	0	0	0	0	0	0	0	0	0	0	0	0	0	0	0	0	1	0	2	2.5	33	2014
1056725	0	0	0	67	0	1	70	10	87	117	1	0	0	0	0	0	0	0	0	0	0	0	0	1	1	0	0	1	0	0	0	0	1	0	5	2	2	7.9	28.5	2015
1056741	0	0	0	90	0	0	85	13	62	146	0	0	0	1	0	0	0	0	0	0	0	1	0	1	0	0	0	1	0	0	0	0	0	0	3	2	2	6.9	23.6	2014
1056742	0	0	0	83	0	0	53	15	97	67	0	0	1	0	0	0	0	0	0	0	1	0	0	1	1	0	0	0	0	0	0	0	0	0	4	1	2	8.8	26.8	2015
1056747	0	0	0	74	0	0	86	9	110	54	1	0	0	0	0	0	0	0	0	0	1	0	0	1	0	0	0	0	0	0	0	0	0	0	1	1	2	6.8	25.2	2015
1056753	0	0	0	85	1	0	66	14	101	40	1	0	0	0	0	0	0	0	0	0	0	0	0	1	0	0	1	0	0	0	0	0	0	0	5	2	2	3.7	26	2014
1056770	0	0	0	68	0	0	44	15	103	66	1	0	0	0	0	0	0	0	0	0	0	0	0	0	1	0	0	0	0	0	0	0	0	0	1	1	2	18	21.6	2014
1056778	0	0	0	61	0	0	33	15	114	121	1	0	0	0	0	0	0	0	0	0	1	0	0	1	0	0	1	0	0	0	0	0	0	0	1	1	2	2	28.5	2014
1056779	0	0	0	78	0	0	57	13	100	44	0	0	1	0	0	0	0	0	0	0	1	0	1	1	0	0	0	0	0	0	1	0	0	0	1	3	2	11	32.9	2015
1056780	0	0	0	77	0	4	53	15	70	61	1	0	0	0	0	0	0	0	0	0	1	0	0	1	0	0	0	1	0	0	0	0	1	0	1	3	2	7.7	25.5	2014
1056790	0	0	0	64	0	0	39	15	46	41	1	0	0	0	0	0	0	0	0	0	1	1	0	1	1	0	0	0	0	0	0	0	0	0	1	4	2	2.6	16.3	2014
1056792	0	0	0	82	1	1	48	12	90	141	0	0	0	0	0	1	0	0	0	0	0	1	0	1	0	0	0	0	1	0	0	0	0	0	1	0	2	5.3	39.5	2014
1056793	0	0	0	60	0	4	96	11	124	173	0	0	1	0	0	0	0	0	0	0	0	0	0	1	0	0	0	0	0	0	0	0	0	0	3	1	2	14.9	26.3	2014
1056795	0	0	0	62	0	1	28	15	103	117	1	0	0	0	0	0	0	0	0	0	0	0	0	0	1	0	0	0	0	0	0	0	0	0	5	2	2	4.3	26	2015
1056804	0	0	0	83	1	0	52	15	123	53	1	0	0	0	0	0	0	0	0	0	0	1	0	1	0	0	0	0	0	0	0	0	0	0	1	1	2	2.4	28.2	2015
1056815	0	0	0	62	1	1	33	15	96	129	1	0	0	0	0	0	0	0	0	0	0	0	0	1	0	0	0	0	0	0	0	0	0	0	1	4	2	8.7	29.2	2015
1056817	0	0	0	73	0	0	83	3	106	44	1	0	0	0	0	0	0	0	0	0	0	0	0	1	0	0	0	0	0	0	1	0	0	0	1	1	2	13.7	23	2014
1056820	0	0	0	75	0	0	51	13	129	193	1	0	0	0	0	0	0	0	0	0	1	1	1	1	0	1	1	0	0	0	0	0	0	0	3	3	2	10.8	27.5	2014
1056835	0	0	0	81	1	1	59	15	44	60	1	0	0	0	0	0	0	0	0	0	0	0	1	0	1	0	1	0	0	0	0	0	0	0	3	2	2	4.6	40.6	2015
1056836	0	0	0	72	1	0	38	15	135	132	0	1	0	0	0	0	0	0	0	0	0	0	0	0	0	0	1	0	0	0	1	0	0	0	3	0	2	6.4	24.3	2015
1056837	1	0	1	90	0	0		11	133	55	0	1	0	0	0	0	0	0	0	0	0	0	1	1	0	0	1	0	0	0	0	0	0	0	4	0	2	0.7	18.3	2014
1056840	0	0	0	86	0	0	56	15	37	58	0	0	0	0	0	0	0	0	0	1	0	0	0	1	0	0	0	0	0	0	0	0	0	0	5	0	2	2	24	2014
1056845	0	0	0	64	0	0	79	11	128	140	0	1	0	0	0	0	0	0	0	0	0	0	0	1	0	0	1	0	0	0	0	0	0	0	3	0	2	16.7	30.9	2014
1056870	0	0	0	73	1	1	56	15	91	58	1	0	0	0	0	0	0	0	0	0	0	0	0	1	0	0	0	1	0	0	0	0	1	0	0	2	2	1.3	28.5	2015
1056871	0	0	0	85	0	0	58	15	67	60	1	0	0	0	0	0	0	0	0	0	1	0	1	1	0	0	0	1	0	0	0	0	0	0	1	4	2	3	28.1	2015
1056872	1	1	0	67	1	1	128	3	116	52	1	0	0	0	0	0	0	0	0	0	0	0	0	1	0	0	0	1	0	1	1	0	0	0	1	4	2	9.5	26.5	2015
1056875	0	0	0	70	0	0	50	15	91	72	1	0	0	0	0	0	0	0	0	0	0	0	1	1	0	0	0	0	0	0	0	0	0	0	0	0	2	1.8	29.9	2015
1056902	0	0	0	79	0	0	98	14	146	44	0	0	1	0	0	0	0	0	0	0	0	1	0	1	0	0	0	1	0	0	0	0	1	0	4	0	2	8.7	30.7	2014
1056904	0	0	0	68	0	0	69	15	110	52	1	0	0	0	0	0	0	0	0	0	0	0	0	1	1	0	0	1	0	1	1	0	0	0	1	0	2	34.7	47.9	2015
1056906	0	0	0	75	1	1	61	15	31	68	1	0	0	0	0	0	0	0	0	0	0	0	0	1	1	0	0	0	0	0	0	0	0	0	4	0	2	1	36	2015
1056907	0	0	0	71	0	0	35	15	53	113	1	0	0	0	0	0	0	0	0	0	1	0	0	1	0	0	0	0	0	0	0	0	0	0	4	2	2	1.9	36.1	2015
1056911	0	0	0	76	0	1	50	14	116	122	0	1	0	0	0	0	0	0	0	0	0	0	1	1	0	0	0	1	0	0	0	0	0	0	4	2	2	9.9	28.9	2015
1056912	0	0	0	76	1	1	47	15	59	43	1	0	0	0	0	0	0	0	0	0	0	1	0	1	1	0	0	0	0	0	0	0	0	0	4	2	2	5.2	21	2015
1056948	0	0	0	73	0	0	50	15	96	55	1	0	0	0	0	0	0	0	0	0	0	1	0	1	0	0	0	1	0	0	0	0	0	0	1	4	2	3	26.5	2014
1056952	0	0	0	71	0	4	60	7	98	55	1	0	0	0	0	0	0	0	0	0	0	0	0	1	0	0	0	0	0	0	1	0	0	0	1	1	2	4.8	31.6	2015
1056960	0	0	0	65	0	4	31	15	98	67	1	0	0	0	0	0	0	0	0	0	0	0	0	0	0	0	0	0	0	0	0	0	0	0	1	4	2	4.1	28	2015
1056966	0	0	0	81	0	0	63	14	124	46	0	0	0	0	0	0	0	1	0	0	1	0	0	1	0	0	0	0	0	0	0	0	0	0	3	0	2	1.9	25.2	2015
1056976	0	0	0	69	1	0	108	3	50	51	1	0	0	0	0	0	0	0	0	0	0	0	0	0	0	0	0	0	0	0	1	1	0	0	5	0	2	18	15.6	2015
1056980	1	0	1	89	0	0	122	3	94	43	0	0	1	0	0	0	0	0	0	0	0	0	0	0	1	0	0	0	0	0	0	0	0	0	3	0	2	0.3	22.8	2015
1056988	0	0	0	67	0	0	40	15	82	60	0	0	1	0	0	0	0	0	0	0	0	0	0	1	0	0	0	0	0	0	0	0	0	0	1	1	2	14.7	29.4	2015
1056993	0	0	0	66	1	0	44	15	132	55	1	0	0	0	0	0	0	0	0	0	0	0	0	0	0	0	0	0	0	0	0	0	0	0	1	4	2	4	38.9	2014
1056994	0	0	0	63	0	0	29	15	57	73	1	0	0	0	0	0	0	0	0	0	0	0	1	0	0	0	0	0	0	0	0	0	0	0	5	0	2	2.9	24.7	2015
1057019	0	0	0	75	1	0	57	9	90	57	1	0	0	0	0	0	0	0	0	0	1	0	1	1	1	0	0	1	0	1	1	0	0	0	1	1	2	33.7	25.5	2014
1057020	0	0	0	63	1	1	57	14	142	196	1	0	0	0	0	0	0	0	0	0	0	0	1	1	1	0	1	0	0	0	0	0	0	0	4	0	2	8.9	35	2014
1057025	0	0	0	73	0	0	38	15	79	49	1	0	0	0	0	0	0	0	0	0	1	0	0	0	1	0	1	1	0	0	0	0	0	0	5	3	2	11.4	32.5	2014
1057036	0	0	0	87	0	0	64	15	48	176	1	0	0	0	0	0	0	0	0	0	1	0	0	1	0	0	0	0	0	0	0	0	0	0	0	0	2	5.6	29	2015
1057051	0	0	0	69	1	0	55	15	101	138	1	0	0	0	0	0	0	0	0	0	0	0	0	0	1	0	1	0	0	0	1	0	0	0	1	1	2	7	19.2	2015
1057052	0	0	0	71	1	1	48	15	105	154	0	0	1	0	0	0	0	0	0	0	0	0	0	1	0	0	0	0	0	0	0	0	0	0	1	0	2	4.2	30.9	2014
1057055	0	0	0	61	0	0	30	15	132	70	1	0	0	0	0	0	0	0	0	0	1	0	0	1	0	0	0	0	0	0	0	0	0	0	1	1	2	3.8	27.9	2014
1057057	1	1	0	77	1	0	50	15	108	120	1	0	0	0	0	0	0	0	0	0	0	0	0	1	0	0	1	0	0	0	0	0	0	0	1	1	2	6.4	24.4	2015
1057058	0	0	0	77	1	0	43	15	60	51	1	0	0	0	0	0	0	0	0	0	0	0	0	1	0	0	0	0	0	0	0	0	0	0	5	0	2	0.8	36.1	2015
1057059	0	0	0	67	0	0	44	15	39	51	1	0	0	0	0	0	0	0	0	0	1	0	0	1	0	0	0	0	0	0	0	0	0	0	0	0	2	1.8	22.9	2015
1057061	0	0	0	79	0	0		13	107	59	0	0	0	0	1	0	0	0	0	0	1	0	0	1	0	0	0	0	0	0	0	0	0	0	3	0	2	4.7	29.2	2014
1057064	0	0	0	62	0	0	56	10	133	50	0	0	1	0	0	0	0	0	0	0	0	0	0	0	0	0	0	0	0	0	1	0	0	0	3	1	2	23.3	27.4	2015
1057066	0	0	0	81	1	0	66	7	108	44	1	0	0	0	0	0	0	0	0	0	0	0	0	0	0	0	0	0	0	0	0	0	0	0	1	1	2	10	31.2	2015
1057072	0	0	0	90	1	0	49	15	60	129	0	1	0	0	0	0	0	0	0	0	0	0	0	1	1	0	0	0	0	0	0	0	0	0	5	0	2	11	25.4	2014
1057083	0	0	0	62	0	1	46	15	63	121	0	1	0	0	0	0	0	0	0	0	0	0	1	1	0	0	0	0	0	0	0	0	0	0	4	0	2	9.3	30	2014
1057093	0	0	0	76	1	0	43	15	64	47	0	0	1	0	0	0	0	0	0	0	0	0	0	1	0	0	0	0	0	0	0	0	0	0	3	0	2	3.1	32.7	2015
1057097	0	0	0	89	1	1	61	15	97	78	0	1	0	0	0	0	0	0	0	0	0	0	0	1	0	0	0	0	0	0	0	0	0	0	4	0	2	14.5	19.6	2014
1057099	0	0	0	65	1	1	29	15	60	108	1	0	0	0	0	0	0	0	0	0	0	0	0	1	0	0	0	0	0	0	0	0	0	0	4	4	2	1.8	25.2	2015
1057110	0	0	0	69	0	0	32	15	105	126	1	0	0	0	0	0	0	0	0	0	0	0	0	1	0	0	0	0	0	0	0	0	0	0	3	0	2	19.9	21.5	2015
1057113	0	0	0	78	0	0	75	15	131	54	0	1	0	0	0	0	0	0	0	0	1	0	0	1	0	0	0	0	0	0	0	0	0	0	5	0	2	3.4	25	2014
1057117	0	0	0	81	1	1	116	3	92	52	0	1	0	0	0	0	0	0	0	0	0	0	0	1	0	0	0	0	0	0	1	0	0	0	3	2	2	20	27.2	2014
1057119	0	0	0	80	0	1	40	15	51	64	0	0	1	0	0	0	0	0	0	0	0	0	1	1	0	0	0	0	0	0	0	0	0	0	3	2	2	3.8	29.4	2015
1057144	0	0	0	74	0	0	73	6	46	66	1	0	0	0	0	0	0	0	0	0	1	0	0	1	0	0	0	0	0	0	1	0	0	0	1	1	2	6.9	25.2	2014
1057154	0	0	0	60	1	0	44	15	117	59	1	0	0	0	0	0	0	0	0	0	0	0	0	1	0	0	0	0	0	0	0	0	0	0	1	4	2	3.2	39.9	2015
1057156	0	0	0	81	0	1	42	15	103	54	0	0	1	0	0	0	0	0	0	0	0	0	0	1	0	0	0	0	0	0	0	0	0	0	3	0	2	8	31.4	2015
1057159	0	0	0	81	0	1	68	15	149	68	1	0	0	0	0	0	0	0	0	0	0	0	0	0	0	0	0	0	0	0	0	0	0	0	4	2	2	23.5	25.6	2015
1057167	1	0	1	70	0	0	70	15	112	41	0	0	0	0	0	0	0	0	0	1	0	0	0	0	0	0	0	0	0	0	0	0	0	0	3	0	2	2.5	24.6	2015
1057183	0	0	0	66	1	1	86	3	103	55	1	0	0	0	0	0	0	0	0	0	0	0	0	1	0	0	0	0	0	0	1	0	0	0	1	1	2	11.8	38.8	2014
1057185	0	0	0	65	0	0	66	9	123	57	0	0	0	0	1	0	0	0	0	0	0	0	0	0	0	0	0	0	0	0	0	0	0	0	4	1	2	8.6	23.2	2015
1057189	0	0	0	66	1	1	64	7	92	47	0	0	0	0	0	1	0	0	0	0	0	0	0	0	1	0	0	0	0	0	1	0	0	0	1	1	2	5.1	40.2	2015
1057193	0	0	0	78	1	3	53	15	60	60	0	0	0	0	0	0	0	0	0	1	0	0	1	1	0	0	0	0	0	0	0	0	0	0	0	0	2	1.9	16.8	2015
1057203	0	0	0	71	0	0	49	10	97	112	0	0	1	0	0	0	0	0	0	0	0	0	0	1	0	0	0	0	0	0	0	0	0	0	1	4	2	6.1	28.4	2015
1057221	0	0	0	76	1	1	64	9	115	147	0	0	0	0	1	0	0	0	0	0	0	0	1	1	0	0	0	0	0	0	1	0	0	0	4	1	2	9.9	35.8	2014
1057249	0	0	0	61	0	1	25	15	98	98	1	0	0	0	0	0	0	0	0	0	0	0	0	1	0	0	0	0	0	0	0	0	0	0	1	3	2	5.9	26.5	2014
1057252	1	1	0	76	1	0	53	10	106	54	1	0	0	0	0	0	0	0	0	0	1	0	0	1	1	1	1	0	0	0	1	0	0	0	1	1	2	9.1	18.7	2015
1057254	0	0	0	73	0	0	65	15	117	49	0	0	0	0	0	0	0	1	0	0	0	0	0	0	1	0	0	0	0	0	0	0	0	0	3	3	2	1	23	2015
1057262	0	0	0	62	1	1	38	15	47	49	1	0	0	0	0	0	0	0	0	0	1	1	0	1	1	0	0	0	0	0	0	0	0	0	5	0	2	4.7	32	2014
1057266	0	0	0	78	1	0	88	15	109	48	0	0	0	1	0	0	0	0	0	0	0	0	0	0	0	0	0	0	0	1	0	0	0	0	3	2	2	8.2	32	2015
1057270	0	0	0	75	0	0		11	107	107	1	0	0	0	0	0	0	0	0	0	0	1	0	0	0	0	0	0	0	0	0	0	0	0	5	0	2	105.1	28	2015
1057274	0	0	0	76	0	0	62	15	87	50	1	0	0	0	0	0	0	0	0	0	1	0	0	1	1	0	1	1	0	0	0	0	0	0	1	2	2	31.4	35.8	2014
1057275	0	0	0	81	1	1	54	15	145	107	1	0	0	0	0	0	0	0	0	0	0	1	0	1	1	0	0	0	0	0	0	0	0	0	4	0	2	6.7	26.3	2015
1057290	0	0	0	72	0	0	90	3	93	57	1	0	0	0	0	0	0	0	0	0	0	0	1	1	0	0	0	0	0	0	0	0	0	0	1	1	2	22	35.1	2015
1057294	0	0	0	76	1	0	56	14	129	52	0	0	1	0	0	0	0	0	0	0	0	0	0	1	0	0	0	0	0	0	0	0	0	0	3	0	2	17	41.5	2015
1057299	0	0	0	64	1	1	53	12	114	142	0	1	0	0	0	0	0	0	0	0	1	1	0	0	0	0	0	0	0	0	0	0	0	0	4	2	2	5.7	21.4	2015
1057315	0	0	0	75	0	0	52	15	51	43	1	0	0	0	0	0	0	0	0	0	1	0	0	1	0	0	0	0	0	0	0	0	0	0	5	0	2	1.6	25.1	2014
1057318	0	0	0	85	0	0	82	15	121	59	0	1	0	0	0	0	0	0	0	0	1	0	0	1	0	0	0	0	0	0	0	0	0	0	4	0	2	1.8	22.9	2015
1057319	0	0	0	65	0	3	46	14	86	52	0	0	0	0	0	0	0	0	0	1	1	0	0	1	1	0	0	0	0	0	0	0	0	0	1	1	2	4.6	26.8	2014
1057329	0	0	0	71	0	0	50	15	102	62	0	0	0	0	0	0	0	0	0	1	0	0	0	0	0	0	1	0	0	0	1	0	0	0	1	1	2	18.3	21.7	2015
1057334	0	0	0	81	0	1	53	15	39	60	1	0	0	0	0	0	0	0	0	0	0	0	0	0	1	0	0	0	1	0	0	0	0	0	4	2	2	2.5	20.2	2015
1057336	0	0	0	70	0	1	47	15	101	148	0	0	1	0	0	0	0	0	0	0	0	1	0	1	0	0	0	1	0	0	0	0	1	0	4	0	2	5.9	24.3	2014
1057352	0	0	0	80	0	0	61	15	91	52	0	0	1	0	0	0	0	0	0	0	1	0	1	0	0	1	0	0	0	0	0	0	0	0	0	0	2	7.7	20.7	2014
1057362	0	0	0	65	0	0	68	15	96	54	1	0	0	0	0	0	0	0	0	0	0	0	0	1	0	0	0	0	0	0	0	0	0	0	1	0	2	2.2	14.5	2015
1057376	0	0	0	79	0	0	65	11	120	42	1	0	0	0	0	0	0	0	0	0	1	0	0	1	0	0	0	0	0	0	1	0	0	0	1	1	2	5.9	29.2	2015
1057401	0	0	0	64	1	1	43	15	134	118	1	0	0	0	0	0	0	0	0	0	0	0	0	1	0	0	0	0	0	0	0	0	0	0	4	0	2	5.8	24.1	2015
1057404	0	0	0	90	0	0	57	15	56	55	0	0	1	0	0	0	0	0	0	0	0	0	0	1	1	0	0	0	0	0	0	0	0	0	3	0	2	3	23.8	2014
1057413	0	0	0	66	0	1	48	15	115	46	1	0	0	0	0	0	0	0	0	0	0	0	0	1	1	0	0	0	0	0	0	0	0	0	5	3	2	21.1	35.4	2015
1057416	0	0	0	75	0	1	51	15	103	122	0	0	1	0	0	0	0	0	0	0	0	0	0	0	0	0	0	0	0	0	0	0	0	0	3	1	2	14.6	23.3	2015
1057422	0	0	0	70	1	0	78	15	141	60	0	1	0	0	0	0	0	0	0	0	0	0	0	1	0	0	1	0	0	0	1	0	0	0	4	0	2	11.7	26.1	2015
1057426	0	0	0	75	1	4	42	15	103	71	1	0	0	0	0	0	0	0	0	0	0	0	0	1	0	0	0	0	0	0	0	0	0	0	1	1	2	11.7	29.3	2014
1057428	0	0	0	69	1	0	87	8	155	147	1	0	0	0	0	0	0	0	0	0	0	0	0	0	1	0	1	0	0	0	1	0	0	0	1	1	2	22.8	46.6	2015
1057439	0	0	0	83	1	0	42	15	91	124	1	0	0	0	0	0	0	0	0	0	0	0	0	0	0	0	0	0	0	0	0	0	0	0	1	4	2	8.9	28.9	2015
1057440	0	0	0	63	0	1	72	11	50	168	0	1	0	0	0	0	0	0	0	0	0	1	1	1	0	0	0	1	0	0	1	0	1	0	4	2	2	7.2	26.7	2014
1057443	0	0	0	68	0	0	23	15	83	118	1	0	0	0	0	0	0	0	0	0	1	0	0	1	0	0	0	0	0	0	0	0	0	0	1	4	2	8	21.9	2015
1057450	0	0	0	61	0	0	33	15	94	116	1	0	0	0	0	0	0	0	0	0	0	0	0	1	0	0	0	0	0	0	0	0	0	0	1	1	2	4	30.3	2015
1057452	0	0	0	89	0	0	60	15	60	70	1	0	0	0	0	0	0	0	0	0	0	0	0	1	1	0	0	0	1	0	0	0	0	0	1	1	2	2.2	26.5	2015
1057462	0	0	0	81	1	0	90	10	137	53	0	0	0	1	0	0	0	0	0	0	1	1	0	1	0	0	0	0	0	0	0	0	0	0	3	2	2	9.6	25.6	2015
1057464	1	1	0	90	0	0	95	6	39	63	1	0	0	0	0	0	0	0	0	0	1	0	0	1	0	0	0	1	1	0	1	0	0	0	3	0	2	3	25.1	2015
1057467	0	0	0	74	0	0	42	15	58	71	0	0	1	0	0	0	0	0	0	0	0	0	1	1	1	0	1	0	0	0	0	0	0	0	3	0	2	3	35.2	2015
1057470	0	0	0	68	0	3	61	14	71	146	1	0	0	0	0	0	0	0	0	0	1	0	0	1	0	0	0	0	0	0	0	0	0	0	1	4	2	5.9	26.9	2015
1057471	0	0	0	89	0	4	50	14	96	51	0	0	0	0	1	0	0	0	0	0	0	0	0	0	0	0	0	0	0	0	0	0	0	0	3	1	2	5.3	19.7	2015
1057474	1	0	1	83	1	0	66	14	128	139	0	0	1	0	0	0	0	0	0	0	0	0	1	0	0	0	0	1	0	0	1	0	0	0	0	0	2	6.6	44.8	2014
1057486	0	0	0	86	0	0	51	15	39	61	1	0	0	0	0	0	0	0	0	0	0	1	0	1	0	0	0	1	0	0	0	0	0	0	5	3	2	1	28.2	2015
1057487	0	0	0	64	0	1	33	15	101	166	1	0	0	0	0	0	0	0	0	0	0	0	0	0	0	0	0	0	0	0	0	0	0	0	1	4	2	4.7	26.9	2015
1057489	0	0	0	72	1	0	77	11	150	60	0	0	0	0	1	0	0	0	0	0	0	1	0	0	0	0	0	0	0	0	0	0	0	0	3	3	2	10.1	32.5	2015
1057490	0	0	0	64	0	0	25	15	64	61	1	0	0	0	0	0	0	0	0	0	1	0	0	0	0	0	0	0	0	0	0	0	0	0	1	3	2	7	25.8	2015
1057493	0	0	0	68	1	1	33	15	114	71	1	0	0	0	0	0	0	0	0	0	1	0	0	1	0	0	0	0	0	0	0	0	0	0	1	4	2	5	36.2	2014
1057496	0	0	0	63	1	1	90	3	121	53	1	0	0	0	0	0	0	0	0	0	0	0	0	1	1	0	0	0	0	0	1	0	0	0	1	1	2	5.9	22.7	2014
1057497	0	0	0	81	1	0	37	15	59	130	1	0	0	0	0	0	0	0	0	0	0	0	0	1	0	0	0	0	0	0	0	0	0	0	1	1	2	1.2	34.1	2014
1057498	0	0	0	67	0	0	47	15	95	68	1	0	0	0	0	0	0	0	0	0	0	0	0	0	0	0	0	0	0	0	0	0	0	0	1	1	2	3.8	34.6	2015
1057503	0	0	0	62	0	0	120	3	112	41	1	0	0	0	0	0	0	0	0	0	1	0	0	1	1	0	0	0	0	0	1	1	0	0	1	1	2	23.1	19.2	2014
1057524	1	0	1	79	1	0	77	8	114	40	0	1	0	0	0	0	0	0	0	0	0	1	0	1	0	0	0	0	0	0	1	0	0	0	3	0	2	1.6	25.9	2015
1057531	0	0	0	66	0	0	47	15	134	70	0	0	1	0	0	0	0	0	0	0	0	0	0	1	0	0	0	0	0	0	0	0	0	0	0	0	2	4.8	42.9	2015
1057537	0	0	0	65	1	0	36	15	135	122	0	0	1	0	0	0	0	0	0	0	0	0	0	1	0	0	0	0	0	0	0	0	0	0	3	2	2	2.6	34.4	2014
1057552	1	0	1	83	0	0	102	9	134	44	0	0	1	0	0	0	0	0	0	0	0	0	0	0	0	0	1	0	0	0	0	0	0	0	3	1	2	11.3	24.6	2014
1057587	0	0	0	64	0	0	47	15	116	130	1	0	0	0	0	0	0	0	0	0	0	0	0	0	1	0	0	1	0	0	0	0	0	0	5	2	2	11	42.1	2014
1057593	0	0	0	64	0	0	49	15	58	53	0	0	1	0	0	0	0	0	0	0	0	0	0	1	0	0	0	0	0	1	0	0	0	0	3	2	2	4	25.1	2014
1057606	0	0	0	71	0	0	66	9	103	142	1	0	0	0	0	0	0	0	0	0	0	0	0	1	0	0	0	0	0	0	1	0	0	0	1	1	2	4.8	20.9	2014
1057615	0	0	0	74	0	1	58	15	88	73	1	0	0	0	0	0	0	0	0	0	0	0	0	1	1	0	0	1	0	0	0	0	0	0	4	2	2	10.9	30.8	2015
1057626	0	0	0	68	0	0	62	15	151	113	0	0	0	0	0	0	0	1	0	0	0	0	0	1	1	0	0	1	0	0	0	0	0	0	4	3	2	8.1	26.4	2015
1057627	0	0	0	77	1	0	64	8	58	60	1	0	0	0	0	0	0	0	0	0	0	0	0	0	0	0	0	0	0	0	1	0	0	0	1	1	2	5.9	26.7	2015
1057629	0	0	0	67	1	0	43	15	57	64	1	0	0	0	0	0	0	0	0	0	0	1	0	0	0	0	0	0	0	0	1	0	0	0	4	4	2	10.9	25.4	2015
1057633	0	0	0	69	0	1	93	12	121	138	1	0	0	0	0	0	0	0	0	0	0	0	0	1	1	0	1	1	0	0	0	0	0	0	4	3	2	0.9	20.4	2015
1057647	0	0	0	77	1	0	39	15	95	103	1	0	0	0	0	0	0	0	0	0	0	0	0	1	1	0	0	1	0	0	0	0	0	0	1	4	2	4.9	26.1	2014
1057649	0	0	0	63	0	3	53	15	114	62	0	0	1	0	0	0	0	0	0	0	0	0	0	0	0	0	0	0	0	1	0	0	0	0	1	4	2	0.6	18.6	2014
1057663	0	0	0	68	1	0	62	14	49	62	0	0	0	0	0	1	0	0	0	0	0	0	1	0	0	0	0	0	0	0	0	0	0	0	3	3	2	7	26.3	2015
1057669	0	0	0	72	0	1	77	15	104	58	0	0	1	0	0	0	0	0	0	0	0	0	0	1	0	0	0	0	0	0	0	0	0	0	4	2	2	11.1	24.9	2015
1057672	0	0	0	67	1	1	45	15	108	118	0	0	1	0	0	0	0	0	0	0	1	1	1	1	0	0	0	1	0	0	0	0	1	0	4	0	2	2.8	29.2	2015
1057674	0	0	0	84	0	0	69	15	134	52	0	0	0	0	0	0	0	1	0	0	1	1	0	1	0	0	0	0	0	0	0	0	0	0	1	0	2	3.6	27.1	2014
1057681	0	0	0	71	1	0	42	15	98	131	1	0	0	0	0	0	0	0	0	0	0	0	0	1	0	0	0	0	0	0	0	0	0	0	4	0	2	2.6	30.3	2015
1057710	0	0	0	64	0	4	30	15	105	125	1	0	0	0	0	0	0	0	0	0	0	0	0	1	0	0	0	0	0	0	0	0	0	0	1	4	2	3	27.1	2014
1057719	0	0	0	60	1	1	34	15	55	115	0	0	0	1	0	0	0	0	0	0	0	1	1	1	0	0	0	1	0	0	0	0	1	0	4	0	2	8.5	27.1	2015
1057721	0	0	0	78	0	1	63	15	129	57	0	0	1	0	0	0	0	0	0	0	0	0	0	1	0	0	0	0	0	0	0	0	0	0	3	0	2	8.9	26.6	2014
1057723	0	0	0	60	0	0	50	15	96	133	1	0	0	0	0	0	0	0	0	0	1	0	0	0	0	0	0	1	0	0	0	0	1	0	4	4	2	4	32.7	2015
1057727	0	0	0	84	1	0	117	7	172	154	1	0	0	0	0	0	0	0	0	0	0	0	0	1	0	0	0	1	0	0	1	0	0	0	4	2	2	1.3	20.3	2015
1057732	0	0	0	75	1	0	66	15	45	56	0	0	0	1	0	0	0	0	0	0	0	0	0	1	0	0	0	0	0	0	0	0	0	0	3	0	2	7.9	21	2014
1057733	1	0	1	60	0	0	44	14	103	61	0	0	1	0	0	0	0	0	0	0	1	0	0	1	0	0	0	0	0	0	0	0	0	0	3	4	2	7.9	29.5	2014
1057750	0	0	0	70	1	0	87	3	60	62	1	0	0	0	0	0	0	0	0	0	0	0	0	1	0	0	1	0	0	0	1	0	0	0	1	1	2	6	30.4	2014
1057751	0	0	0	67	1	0	40	10	87	110	0	0	0	0	1	0	0	0	0	0	1	0	0	1	0	0	0	0	0	0	0	0	0	0	3	0	2	5.8	23.4	2015
1057762	0	0	0	60	0	0	24	15	107	74	1	0	0	0	0	0	0	0	0	0	1	0	0	1	0	0	0	0	0	0	0	0	0	0	1	4	2	12.7	28.5	2015
1057764	0	0	0	80	0	0	45	15	56	54	1	0	0	0	0	0	0	0	0	0	1	0	0	1	0	0	1	0	0	0	0	0	0	0	1	1	2	2.1	19.3	2015
1057773	0	0	0	68	0	1	69	9	102	144	0	0	1	0	0	0	0	0	0	0	0	0	0	0	0	0	0	0	0	0	0	0	0	0	1	4	2	11	22.6	2015
1057788	0	0	0	82	0	1	64	14	104	66	0	0	0	0	0	0	0	0	0	1	0	0	0	1	1	0	0	1	0	0	0	0	0	0	1	3	2	17.6	26.5	2015
1057791	1	0	1	86	1	1	104	11	140	65	0	0	0	0	0	0	0	1	0	0	0	0	0	0	0	0	0	1	0	0	0	0	1	0	4	2	2	0.9	14.9	2015
1057801	0	0	0	62	0	1	103	7	144	58	0	1	0	0	0	0	0	0	0	0	0	0	0	0	0	0	0	1	0	0	1	0	1	0	4	2	2	16.9	22.9	2015
1057809	0	0	0	68	0	1	28	15	92	115	1	0	0	0	0	0	0	0	0	0	0	0	0	1	0	0	0	0	0	0	0	0	0	0	1	4	2	8.9	33.5	2015
1057821	0	0	0	71	1	1	39	15	128	127	0	0	1	0	0	0	0	0	0	0	0	0	0	1	0	0	0	0	0	0	0	0	0	0	1	2	2	4.3	48.5	2014
1057824	0	0	0	84	1	0		15	138	64	1	0	0	0	0	0	0	0	0	0	0	0	0	1	0	0	0	0	0	0	0	0	0	0	1	0	2	4.1	24.3	2015
1057855	0	0	0	86	1	0	59	15	57	52	1	0	0	0	0	0	0	0	0	0	0	0	0	1	0	0	0	0	0	0	0	0	0	0	1	4	2	2.1	32.7	2015
1057856	0	0	0	89	1	3	54	14	115	176	1	0	0	0	0	0	0	0	0	0	0	0	0	1	0	0	0	0	1	0	0	0	0	0	0	0	2	3.8	26.5	2014
1057859	0	0	0	71	0	0	53	15	111	57	1	0	0	0	0	0	0	0	0	0	1	0	1	1	0	0	0	0	0	0	0	0	0	0	1	1	2	6	30.7	2015
1057860	0	0	0	60	1	0	60	14	47	41	0	0	1	0	0	0	0	0	0	0	0	0	0	0	0	0	0	0	0	0	0	0	0	0	3	1	2	2.5	23.3	2015
1057866	0	0	0	72	0	4	48	15	44	62	1	0	0	0	0	0	0	0	0	0	1	0	0	1	0	0	0	0	0	0	0	0	0	0	5	3	2	6.2	27.2	2014
1057882	0	0	0	64	1	0	56	8	56	56	1	0	0	0	0	0	0	0	0	0	0	0	0	1	0	0	0	0	0	0	1	0	0	0	1	1	2	5.8	23.2	2015
1057884	0	0	0	83	0	4	51	15	148	47	1	0	0	0	0	0	0	0	0	0	1	0	1	1	0	1	0	0	0	0	0	0	0	0	5	2	2	23.7	27.9	2014
1057898	0	0	0	82	1	1	59	15	122	55	1	0	0	0	0	0	0	0	0	0	0	0	0	0	0	0	1	0	0	0	0	0	0	0	1	2	2	13.8	20.8	2014
1057907	0	0	0	68	1	4	27	15	82	72	0	0	0	1	0	0	0	0	0	0	0	0	0	1	0	0	0	0	0	0	0	0	0	0	3	0	2	3.9	25.4	2014
1057911	0	0	0	65	1	1	140	3	41	47	1	0	0	0	0	0	0	0	0	0	0	0	1	1	0	0	0	0	0	0	1	0	0	0	0	0	2	97.8	24.2	2015
1057913	0	0	0	63	0	0	45	15	37	144	1	0	0	0	0	0	0	0	0	0	1	0	0	1	0	0	0	0	0	0	0	0	0	0	1	4	2	0.6	25.4	2015
1057922	1	0	1	83	0	0	86	12	92	48	0	0	0	1	0	0	0	0	0	0	0	1	0	1	0	0	0	0	0	0	0	0	0	0	3	2	2	11.4	35.3	2015
1057924	0	0	0	67	1	0	55	10	88	54	1	0	0	0	0	0	0	0	0	0	1	0	0	1	0	0	0	0	0	0	1	0	0	0	1	1	2	4.8	22.5	2014
1057934	0	0	0	76	1	0		15			1	0	0	0	0	0	0	0	0	0	1	0	1	1	0	1	0	0	0	0	0	0	0	0	1	1	2	4.2	23.3	2014
1057937	0	0	0	68	0	0	28	15	51	67	1	0	0	0	0	0	0	0	0	0	0	0	0	1	0	0	0	0	0	0	0	0	0	0	0	0	2	1.9	29.4	2015
1057939	0	0	0	78	0	1	93	3	48	122	1	0	0	0	0	0	0	0	0	0	0	0	0	1	0	0	0	1	0	0	1	0	0	0	1	1	2	5.8	26.9	2014
1057940	0	0	0	79	0	0	48	14	98	153	1	0	0	0	0	0	0	0	0	0	0	0	0	1	0	0	0	0	0	0	0	0	0	0	3	0	2	9.1	24.1	2015
1057943	0	0	0	64	0	0	35	15	48	135	1	0	0	0	0	0	0	0	0	0	0	0	0	1	0	0	0	0	0	0	0	0	0	0	5	0	2	3.2	31.4	2014
1057946	0	0	0	68	0	1	27	15	60	112	1	0	0	0	0	0	0	0	0	0	0	0	0	1	0	0	0	0	0	0	0	0	0	0	5	0	2	4.9	22.8	2015
1057967	0	0	0	67	1	1	65	15	100	51	0	0	0	0	0	0	0	1	0	0	0	0	0	0	0	0	0	0	0	0	0	0	0	0	4	2	2	25	18.8	2015
1057981	0	0	0	83	1	1	60	8	93	123	0	0	0	0	1	0	0	0	0	0	0	1	0	1	0	0	0	1	0	0	0	0	0	0	3	0	2	4.3	35	2015
1057986	0	0	0	76	1	1	64	15	96	145	1	0	0	0	0	0	0	0	0	0	0	1	0	1	0	0	0	0	0	0	0	0	0	0	4	0	2	25.3	25.7	2015
1057989	1	1	0	75	0	0	44	15	123	121	1	0	0	0	0	0	0	0	0	0	0	0	0	1	1	0	1	0	0	0	1	0	0	0	3	0	2	14.8	35.7	2014
1057990	0	0	0	70	0	0	78	9	103	61	0	0	0	0	1	0	0	0	0	0	0	0	0	1	0	0	0	1	0	0	0	0	0	0	4	1	2	7.5	27.1	2015
1057997	0	0	0	61	1	1	83	3	103	128	1	0	0	0	0	0	0	0	0	0	0	0	0	1	0	0	0	0	0	0	1	0	0	0	1	4	2	8.5	25.6	2014
1058007	0	0	0	90	1	1	65	15	119	118	0	0	1	0	0	0	0	0	0	0	0	0	0	1	0	0	0	0	0	0	0	0	0	0	4	0	2	4.5	18.5	2015
1058010	0	0	0	75	0	0	63	14	94	124	0	0	0	0	1	0	0	0	0	0	1	0	1	1	1	0	0	1	0	0	0	0	0	0	3	2	2	12	28.5	2015
1058021	0	0	0	72	1	1	51	13	127	129	1	0	0	0	0	0	0	0	0	0	1	0	0	1	0	0	0	0	0	0	0	0	0	0	1	4	2	9	17.7	2014
1058023	0	0	0	80	1	0	52	14	118	53	0	1	0	0	0	0	0	0	0	0	1	0	0	1	1	0	1	0	0	0	1	0	0	0	0	0	2	7.9	24.2	2015
1058038	0	0	0	60	0	1	25	15	99	67	1	0	0	0	0	0	0	0	0	0	0	1	0	0	0	0	0	0	0	0	0	0	0	0	5	0	2	2.2	24.7	2014
1058039	0	0	0	80	0	0	102	3	94	54	1	0	0	0	0	0	0	0	0	0	1	0	1	1	0	0	0	1	0	0	0	0	0	0	1	1	2	6	27.6	2014
1058099	0	0	0	73	1	0	40	15	107	68	1	0	0	0	0	0	0	0	0	0	0	0	0	0	0	0	0	0	0	0	1	0	0	0	0	2	2	15.8	31.8	2015
1058104	0	0	0	61	0	1	78	3	102	52	1	0	0	0	0	0	0	0	0	0	0	0	0	0	0	0	0	0	0	0	1	0	0	0	1	1	2	8	21.5	2015
1058116	0	0	0	79	1	0	62	15	96	70	1	0	0	0	0	0	0	0	0	0	0	0	0	1	1	0	1	0	0	0	0	0	0	0	4	2	2	12	24.5	2015
1058131	0	0	0	70	0	0	54	14	56	148	1	0	0	0	0	0	0	0	0	0	0	1	0	1	0	0	0	0	0	0	0	0	0	0	3	4	2	1	28.3	2015
1058132	0	0	0	66	0	1	52	15	100	45	0	0	0	0	0	0	0	1	0	0	0	0	0	1	0	0	0	1	0	0	0	0	1	0	3	0	2	6.3	18.5	2015
1058148	0	0	0	80	1	0	45	15	95	119	1	0	0	0	0	0	0	0	0	0	0	0	0	1	0	0	0	0	0	0	0	0	0	0	1	1	2	8.9	26.3	2015
1058156	0	0	0	61	1	0	53	15	93	55	1	0	0	0	0	0	0	0	0	0	0	0	0	0	1	0	0	0	0	0	0	0	0	0	3	0	2	5	26.5	2015
1058160	0	0	0	70	0	0	50	15	96	159	0	1	0	0	0	0	0	0	0	0	1	0	1	0	0	0	1	0	0	0	0	0	0	0	3	0	2	2.2	22.7	2015
1058173	1	1	0	63	0	0	70	15	100	50	1	0	0	0	0	0	0	0	0	0	1	0	0	1	0	0	0	0	0	0	0	0	0	0	5	0	2	4.2	25.9	2015
1058174	0	0	0	65	1	0	68	14	118	40	0	0	0	0	0	1	0	0	0	0	1	0	1	1	0	0	0	0	0	0	0	0	0	0	3	0	2	8	22.6	2014
1058196	0	0	0	69	1	4	41	15	98	72	1	0	0	0	0	0	0	0	0	0	1	0	1	1	0	1	0	0	0	0	0	0	0	0	3	1	2	15.1	21.1	2014
1058208	0	0	0	85	0	1	63	10	114	41	0	0	0	1	0	0	0	0	0	0	0	1	0	1	0	0	0	0	0	0	0	0	0	0	3	0	2	0.2	21.9	2014
1058214	0	0	0	60	0	0	80	13	144	193	0	0	0	1	0	0	0	0	0	0	0	0	0	0	0	0	0	0	0	0	0	0	0	0	3	0	2	13	22	2015
1058220	0	0	0	71	0	0	42	15	117	64	1	0	0	0	0	0	0	0	0	0	0	0	0	0	0	0	0	0	0	0	0	0	0	0	1	2	2	4.1	23	2014
1058224	0	0	0	70	0	0	51	15	113	67	1	0	0	0	0	0	0	0	0	0	0	0	0	0	0	0	0	0	0	0	0	0	0	0	3	0	2	1.6	23.5	2014
1058231	1	1	0	68	0	0	33	14	119	40	1	0	0	0	0	0	0	0	0	0	0	0	0	1	0	0	0	1	0	0	0	0	0	0	3	2	2	0.3	30.6	2014
1058232	0	0	0	84	1	0	48	15	70	50	0	0	1	0	0	0	0	0	0	0	1	0	0	1	1	0	0	0	0	0	0	0	0	0	5	0	2	6.8	19.5	2014
1058236	0	0	0	70	0	0	59	15	41	58	1	0	0	0	0	0	0	0	0	0	0	1	0	1	0	0	0	0	0	0	0	0	0	0	5	0	2	5.6	44.4	2014
1058247	0	0	0	72	1	0	43	15	107	55	1	0	0	0	0	0	0	0	0	0	0	0	0	1	0	0	0	0	0	0	0	0	0	0	1	4	2	3	31.9	2014
1058251	0	0	0	80	0	0	46	15	37	146	1	0	0	0	0	0	0	0	0	0	0	0	0	1	0	0	0	0	0	0	0	0	0	0	3	0	2	17.8	35.9	2015
1058259	0	0	0	71	1	0			103	128	0	0	0	0	0	0	0	0	0	1	0	0	0	0	0	0	0	0	0	0	0	0	0	0	4	4	2	0.2	22.1	2014
1058260	0	0	0	69	0	0	42	15	117	59	1	0	0	0	0	0	0	0	0	0	0	0	0	1	0	0	0	0	0	0	0	0	0	0	1	4	2	3.8	38.8	2015
1058262	0	0	0	87	1	3	99	15	126	133	1	0	0	0	0	0	0	0	0	0	1	0	0	0	0	1	0	0	0	0	0	0	0	0	1	4	2	9.7	18	2015
1058311	0	0	0	79	1	0	40	15	28	53	1	0	0	0	0	0	0	0	0	0	0	0	0	0	0	0	0	0	0	0	0	0	0	0	5	0	2	4.8	26.6	2014
1058318	0	0	0	75	0	1	68	15	131	114	0	1	0	0	0	0	0	0	0	0	0	0	0	1	1	0	1	0	0	0	0	0	0	0	4	0	2	2.7	26.2	2015
1058326	0	0	0	65	1	1	51	15	117	75	0	1	0	0	0	0	0	0	0	0	0	0	0	1	0	0	0	0	0	0	0	0	0	0	4	0	2	9.9	25.1	2014
1058327	1	1	0	88	1	0	60	15	112	40	1	0	0	0	0	0	0	0	0	0	0	0	0	1	0	0	0	0	0	0	0	0	0	0	1	3	2	0.8	23.1	2014
1058329	0	0	0	84	1	0	27	15	92	68	1	0	0	0	0	0	0	0	0	0	1	0	0	1	0	0	0	0	0	0	0	0	0	0	1	4	2	3.7	24.9	2015
1058332	1	0	1	89	0	0	106	14	117	41	0	1	0	0	0	0	0	0	0	0	0	0	0	1	0	0	0	0	0	0	0	0	0	0	3	0	2	0.5	22.3	2015
1058345	0	0	0	69	1	1	97	3	103	56	0	0	1	0	0	0	0	0	0	0	0	0	1	1	0	0	0	0	0	0	0	0	0	0	4	1	2	10.8	28	2014
1058349	0	0	0	79	0	0	38	15	41	65	1	0	0	0	0	0	0	0	0	0	0	1	0	0	0	0	0	0	0	0	0	0	0	0	4	0	2	2.9	23.8	2015
1058353	0	0	0	75	1	1	58	14	57	45	0	0	0	0	1	0	0	0	0	0	1	0	0	1	0	0	0	0	0	0	0	0	0	0	0	0	2	22.6	25.5	2015
1058354	0	0	0	69	0	0	36	15	40	134	1	0	0	0	0	0	0	0	0	0	0	0	0	0	0	0	0	0	0	0	0	0	0	0	5	0	2	2.8	26.4	2014
1058356	0	0	0	72	0	1		7	54	157	1	0	0	0	0	0	0	0	0	0	1	0	0	1	0	0	0	0	0	0	0	0	0	0	4	0	2	4.9	27.4	2015
1058358	0	0	0	61	1	0	36	15	102	103	1	0	0	0	0	0	0	0	0	0	0	0	0	1	0	0	0	0	0	0	0	0	0	0	5	0	2	5.3	30.9	2015
1058361	0	0	0	68	1	0	54	15	124	41	0	1	0	0	0	0	0	0	0	0	0	0	1	0	0	0	0	0	0	0	0	0	0	0	3	0	2	1	23.3	2015
1058382	0	0	0	90	0	0	59	14	145	65	0	0	0	1	0	0	0	0	0	0	0	1	0	1	1	0	1	0	0	0	0	0	0	0	3	2	2	7.5	25.3	2015
1058394	0	0	0	63	0	1	68	9	50	126	1	0	0	0	0	0	0	0	0	0	1	0	0	1	0	0	0	1	0	0	1	0	0	0	1	1	2	8	29.5	2015
1058400	1	1	0	85	0	0	70	13	111	50	1	0	0	0	0	0	0	0	0	0	0	0	1	0	0	0	0	0	1	0	0	0	0	0	3	0	2	1.6	21.2	2014
1058401	1	0	1	77	0	0	109	14	108	46	0	1	0	0	0	0	0	0	0	0	1	0	1	1	0	0	0	1	0	0	0	0	0	0	0	4	2	1.1	24.2	2014
1058419	0	0	0	67	1	0	74	15	139	149	0	1	0	0	0	0	0	0	0	0	0	1	0	1	0	0	0	0	0	0	1	0	0	0	4	0	2	10.2	33.5	2015
1058424	0	0	0	65	1	1	65	11	90	62	1	0	0	0	0	0	0	0	0	0	1	0	0	1	0	0	0	0	0	0	0	0	0	0	1	4	2	10.9	24.8	2014
1058426	0	0	0	85	0	0	130	3	122	45	1	0	0	0	0	0	0	0	0	0	1	0	0	0	0	0	1	1	0	0	1	0	0	0	4	2	2	5.2	32.5	2015
1058430	0	0	0	67	1	0	90	15	150	195	0	0	0	0	0	0	0	0	0	1	0	0	0	0	1	0	0	1	0	0	0	0	0	0	3	0	2	24.4	20	2015
1058449	0	0	0	71	1	0	79	3	116	61	1	0	0	0	0	0	0	0	0	0	0	0	0	1	0	0	1	0	0	0	1	0	0	0	1	1	2	7.8	23	2015
1058476	0	0	0	90	0	0	49	15	65	50	1	0	0	0	0	0	0	0	0	0	1	0	0	1	0	1	0	0	0	0	0	0	0	0	5	0	2	5.8	25.1	2015
1058482	0	0	0	79	1	0	57	10	97	58	0	0	0	0	1	0	0	0	0	0	0	0	0	1	0	0	0	0	0	0	0	0	0	0	3	0	2	14.1	30.1	2015
1058496	0	0	0	62	0	0	32	15	85	131	1	0	0	0	0	0	0	0	0	0	0	1	0	1	0	0	0	0	0	0	0	0	0	0	4	3	2	1	29.5	2015
1058499	0	0	0	69	1	1	54	15	31	134	1	0	0	0	0	0	0	0	0	0	0	0	0	1	0	0	0	0	0	0	0	0	0	0	4	0	2	3	36.8	2015
1058501	0	0	0	80	0	1	54	11	92	96	1	0	0	0	0	0	0	0	0	0	0	1	1	0	0	0	0	0	1	0	0	0	0	0	4	4	2	1.9	28.2	2015
1058504	1	0	1	77	1	0	51	15	133	63	0	1	0	0	0	0	0	0	0	0	0	0	0	0	0	0	0	0	0	0	0	0	0	0	5	0	2	2.9	29.2	2015
1058510	0	0	0	62	0	0	32	15	46	60	1	0	0	0	0	0	0	0	0	0	1	1	0	1	0	0	0	0	0	0	0	0	0	0	1	1	2	8	25.8	2015
1058513	0	0	0	81	0	0	45	15	113	60	1	0	0	0	0	0	0	0	0	0	0	0	0	1	0	0	0	0	0	0	0	0	0	0	1	4	2	6.2	29.3	2015
1058522	0	0	0	84	0	0	28	15	105	128	0	0	0	0	0	0	0	0	0	1	1	0	0	1	1	0	0	0	0	0	0	0	0	0	1	3	2	7	28.7	2015
1058534	0	0	0	63	0	0	34	15	95	65	1	0	0	0	0	0	0	0	0	0	1	0	0	1	0	0	0	0	0	0	0	0	0	0	1	1	2	2.9	29.5	2015
1058541	0	0	0	76	1	4	95	9	120	42	0	1	0	0	0	0	0	0	0	0	1	0	0	1	1	0	0	0	0	0	0	0	0	0	3	2	2	34	29.9	2015
1058543	0	0	0	81	1	0	31	15	52	65	0	0	0	0	1	0	0	0	0	0	0	0	0	1	0	0	0	0	0	0	0	0	0	0	0	0	2	1.3	17.8	2015
1058564	0	0	0	90	1	0	57	15	101	65	0	1	0	0	0	0	0	0	0	0	0	0	0	1	0	0	1	1	0	0	1	0	0	0	3	0	2	1.9	33.2	2015
1058568	1	1	0	69	0	0	63	15	117	55	1	0	0	0	0	0	0	0	0	0	1	0	0	0	1	0	0	1	0	0	0	0	0	0	5	2	2	4	29.9	2015
1058574	1	0	1	79	0	0	61	15	110	41	0	0	0	1	0	0	0	0	0	0	0	0	0	0	0	0	0	0	0	0	0	0	0	0	3	2	2	21	25.9	2014
1058576	0	0	0	75	1	0	102	3	114	42	1	0	0	0	0	0	0	0	0	0	0	0	0	1	0	0	0	0	0	0	0	0	0	0	1	1	2	8	36.9	2014
1058578	0	0	0	62	1	1	34	15	54	134	1	0	0	0	0	0	0	0	0	0	0	0	0	1	0	0	0	0	0	0	0	0	0	0	1	1	2	4.1	25	2015
1058580	0	0	0	69	0	0	106	3	124	55	1	0	0	0	0	0	0	0	0	0	1	0	0	1	0	1	1	0	0	0	0	0	0	0	1	1	2	5.2	17.5	2014
1058587	0	0	0	68	0	4	63	15	145	43	1	0	0	0	0	0	0	0	0	0	1	0	1	1	0	0	0	0	0	0	0	0	0	0	1	4	2	6.3	27.7	2015
1058589	0	0	0	90	1	1	64	15	91	50	0	0	1	0	0	0	0	0	0	0	0	0	0	1	0	0	0	0	0	0	0	0	0	0	3	0	2	3	18.5	2015
1058592	0	0	0	68	0	0	62	15	125	135	0	0	0	0	0	0	0	0	0	1	0	0	0	1	0	0	0	0	0	0	0	1	0	0	1	1	2	4.7	21.6	2015
1058606	0	0	0	69	0	0	60	15	52	49	0	0	0	1	0	0	0	0	0	0	0	0	0	0	1	0	1	0	0	0	0	0	0	0	5	0	2	8.6	17.3	2014
1058612	0	0	0	70	1	0	44	15	45	53	1	0	0	0	0	0	0	0	0	0	0	0	0	0	0	0	0	0	0	0	0	0	0	0	5	3	2	6	25.4	2014
1058639	0	0	0	80	1	4	48	15	49	64	1	0	0	0	0	0	0	0	0	0	0	1	1	1	0	0	0	1	0	0	0	0	0	0	3	0	2	16.1	26.7	2015
1058650	0	0	0	87	0	0	73	14	116	49	1	0	0	0	0	0	0	0	0	0	0	0	0	1	0	0	0	0	0	0	0	0	0	0	1	2	2	12	20.8	2014
1058665	0	0	0	82	0	0	53	15	116	109	0	1	0	0	0	0	0	0	0	0	0	0	0	1	0	0	0	0	0	0	1	0	0	0	4	4	2	4.2	32.7	2015
1058676	0	0	0	77	0	0	45	15	70	53	1	0	0	0	0	0	0	0	0	0	1	0	0	0	0	0	0	0	0	0	0	0	0	0	5	4	2	1.1	23.7	2014
1058679	0	0	0	85	0	0	83	15	33	40	1	0	0	0	0	0	0	0	0	0	0	0	0	1	0	0	0	0	0	0	0	0	0	0	1	3	2	3.7	22.8	2014
1058680	0	0	0	71	1	1	48	15	86	51	1	0	0	0	0	0	0	0	0	0	0	0	0	1	0	0	0	0	0	0	0	0	0	0	1	4	2	3.1	22.6	2015
1058683	0	0	0	65	1	1	65	9	137	62	1	0	0	0	0	0	0	0	0	0	1	1	0	1	0	0	0	0	0	0	1	0	0	0	1	1	2	26	40.6	2015
1058690	0	0	0	65	1	1	64	12	108	48	0	0	0	0	0	0	0	0	0	1	0	0	0	1	0	0	0	0	0	0	0	0	0	0	3	2	2	4.7	55.8	2014
1058708	0	0	0	60	0	0	52	15	111	77	1	0	0	0	0	0	0	0	0	0	0	0	0	0	0	0	1	0	0	0	0	0	0	0	3	0	2	5.6	19.2	2015
1058714	0	0	0	84	0	0	41	15	90	151	1	0	0	0	0	0	0	0	0	0	0	0	0	0	0	0	0	0	0	0	0	0	0	0	1	1	2	5.2	26	2014
1058723	0	0	0	87	0	0	56	15	109	58	1	0	0	0	0	0	0	0	0	0	0	0	0	1	0	0	0	0	0	0	0	0	0	0	3	1	2	8.5	22.8	2015
1058724	0	0	0	63	0	1	52	15	132	157	1	0	0	0	0	0	0	0	0	0	0	0	0	1	0	0	0	0	0	0	0	0	0	0	4	0	2	1.2	41.2	2015
1058736	0	0	0	64	0	1	40	15	98	165	1	0	0	0	0	0	0	0	0	0	1	0	0	1	0	0	0	0	0	0	0	0	0	0	1	4	2	2.8	29.5	2014
1058738	0	0	0	78	0	0	100	9	110	64	0	0	0	0	0	0	0	0	0	1	0	0	0	1	0	0	0	0	0	0	1	1	0	0	1	1	2	33.6	27.7	2015
1058762	0	0	0	75	0	0	92	3	100	53	1	0	0	0	0	0	0	0	0	0	1	0	0	1	0	0	0	0	0	0	0	0	0	0	1	1	2	3.8	26.6	2014
1058779	0	0	0	67	1	0		3	91	52	1	0	0	0	0	0	0	0	0	0	0	0	1	1	1	0	1	0	0	0	1	0	0	0	3	0	2	3.7	51.7	2014
1058780	0	0	0	81	1	0	89	10	62	49	1	0	0	0	0	0	0	0	0	0	0	1	0	1	1	0	0	0	0	0	1	0	0	0	0	2	2	31.8	26.3	2015
1058782	0	0	0	74	1	0	71	13	97	129	1	0	0	0	0	0	0	0	0	0	1	0	0	1	0	0	0	0	0	0	0	0	0	0	1	4	2	15.7	35.5	2015
1058811	0	0	0	76	0	0	38	15	43	71	0	0	1	0	0	0	0	0	0	0	0	0	0	1	0	0	0	0	0	0	0	0	0	0	3	0	2	8.9	20.4	2015
1058817	0	0	0	77	0	0	55	15	114	127	0	0	0	0	0	0	0	0	0	1	0	0	0	1	0	0	0	0	0	0	0	0	0	0	4	0	2	49.8	35.4	2015
1058825	0	0	0	75	1	1	57	14	124	80	0	0	0	0	0	1	0	0	0	0	0	0	1	1	0	0	0	0	1	0	0	0	0	0	4	0	2	2.8	22.7	2015
1058834	0	0	0	64	1	1	66	15	60	157	1	0	0	0	0	0	0	0	0	0	1	0	1	1	1	0	0	0	0	1	0	0	0	0	1	0	2	7.6	39	2015
1058840	0	0	0	62	1	0	62	15	105	62	0	0	1	0	0	0	0	0	0	0	0	0	0	0	0	0	0	0	0	0	0	0	0	0	3	2	2	1.2	28.2	2015
1058852	0	0	0	70	1	0	39	15	110	109	0	0	0	0	0	0	0	0	0	1	0	0	0	1	0	0	0	0	0	0	0	0	0	0	3	0	2	6.1	24.8	2014
1058862	0	0	0	77	0	0	41	15	53	66	1	0	0	0	0	0	0	0	0	0	0	0	0	1	1	0	0	0	0	0	0	0	0	0	0	0	2	7.6	26.9	2015
1058918	0	0	0	75	0	4	39	15	108	113	1	0	0	0	0	0	0	0	0	0	0	0	0	0	0	0	0	0	0	0	0	0	0	0	5	0	2	5.9	30.3	2015
1058920	0	0	0	62	1	0	59	11	94	54	0	1	0	0	0	0	0	0	0	0	0	0	0	1	0	0	1	0	0	0	1	0	0	0	3	0	2	22.1	35.4	2015
1058944	0	0	0	65	0	4	58	15	99	53	1	0	0	0	0	0	0	0	0	0	1	0	0	1	1	0	0	0	0	0	0	0	0	0	5	0	2	4.5	30.9	2014
1058945	0	0	0	83	0	0	53	15	111	52	1	0	0	0	0	0	0	0	0	0	0	0	0	0	0	0	0	0	0	0	0	0	0	0	1	4	2	4.3	34.3	2015
1058948	0	0	0	68	0	0	50	15	97	42	0	0	1	0	0	0	0	0	0	0	0	0	0	1	0	0	0	0	0	0	0	0	0	0	3	0	2	3.8	33.9	2014
1058961	0	0	0	69	1	1	43	15	138	111	1	0	0	0	0	0	0	0	0	0	0	1	1	1	0	0	1	0	0	0	0	0	0	0	4	0	2	12	35.3	2015
1058965	1	0	1	79	0	4			148	159	0	0	0	0	0	0	0	0	0	1	0	0	0	0	0	0	0	0	0	0	0	0	0	0	5	2	2	0	18.2	2015
1058980	0	0	0	65	0	0	44	15	117	63	0	1	0	0	0	0	0	0	0	0	0	0	0	1	0	0	1	0	0	0	0	0	0	0	3	2	2	9.9	22	2015
1058983	0	0	0	79	1	0		14	34	50	1	0	0	0	0	0	0	0	0	0	0	0	0	1	0	0	0	0	0	0	0	0	0	0	1	2	2	3.7	25.6	2015
1058992	0	0	0	63	0	0	81	3	106	60	1	0	0	0	0	0	0	0	0	0	0	0	1	1	0	0	0	0	0	0	1	0	0	0	1	1	2	13	36	2014
1058997	0	0	0	65	0	0	72	9	120	57	0	0	0	0	1	0	0	0	0	0	1	0	0	1	0	0	0	0	0	0	0	0	0	0	4	1	2	7.6	22.5	2015
1058998	0	0	0	76	0	0	58	15	108	55	1	0	0	0	0	0	0	0	0	0	1	0	0	1	0	1	0	1	0	0	0	0	0	0	1	1	2	17.8	30.9	2015
1059001	1	1	0	68	1	0	65	14	139	50	1	0	0	0	0	0	0	0	0	0	0	0	0	1	0	0	0	0	0	0	0	0	0	0	1	1	2	4.8	21.1	2014
1059006	0	0	0	70	0	0	45	15	105	50	0	0	0	1	0	0	0	0	0	0	0	0	0	0	0	0	0	0	0	0	0	0	0	0	0	0	2	4.9	22.6	2015
1059010	0	0	0	90	0	0	48	14	57	65	0	0	0	0	0	0	0	0	0	1	1	0	0	1	1	0	0	0	0	0	0	0	0	0	3	0	2	4.9	29.1	2015
1059018	0	0	0	64	0	0	24	15	108	74	1	0	0	0	0	0	0	0	0	0	0	0	0	0	0	0	0	0	0	0	0	0	0	0	3	2	2	7.1	26.4	2014
1059019	0	0	0	90	1	1	65	14	129	122	1	0	0	0	0	0	0	0	0	0	0	0	0	1	1	0	0	0	0	0	0	0	0	0	0	0	2	7.1	26.5	2015
1059023	0	0	0	67	0	1	72	13	100	48	0	1	0	0	0	0	0	0	0	0	1	0	0	0	0	0	0	1	0	0	1	0	1	0	4	1	2	11.1	23.1	2015
1059024	0	0	0	65	0	0	74	13	142	132	0	0	0	0	1	0	0	0	0	0	0	0	1	1	0	0	0	0	0	0	0	0	0	0	0	2	2	15.5	29.1	2015
1059025	0	0	0	84	0	4	70	15	103	53	0	0	0	0	0	0	0	1	0	0	0	0	0	1	0	0	0	1	0	0	0	0	0	0	0	0	2	5.6	21.3	2015
1059032	0	0	0	78	1	0	64	15	46	48	0	0	0	0	0	0	0	0	0	1	0	0	0	1	0	0	0	0	0	0	0	0	0	0	3	0	2	2.6	22.7	2015
1059046	0	0	0	79	0	0	56	15	45	64	1	0	0	0	0	0	0	0	0	0	0	0	0	1	0	0	0	0	0	0	0	0	0	0	5	0	2	3.1	27	2015
1059050	0	0	0	73	1	0	88	3	92	59	1	0	0	0	0	0	0	0	0	0	0	0	0	1	0	0	0	0	0	0	1	0	0	0	1	1	2	10.7	19.1	2014
1059064	0	0	0	66	0	4	32	15	58	70	1	0	0	0	0	0	0	0	0	0	0	0	0	1	1	0	0	0	0	0	0	0	0	0	1	4	2	5.9	28	2015
1059067	0	0	0	78	0	0	57	15	95	64	1	0	0	0	0	0	0	0	0	0	1	0	1	1	1	0	1	1	0	0	0	0	0	0	5	0	2	5.2	25.4	2014
1059099	0	0	0	73	0	0	57	15	118	66	1	0	0	0	0	0	0	0	0	0	0	1	0	1	0	0	0	0	0	0	0	0	0	0	1	1	2	0.5	34.3	2015
1059102	0	0	0	73	0	1	60	15	100	109	1	0	0	0	0	0	0	0	0	0	0	0	0	1	0	0	0	1	0	0	0	0	1	0	1	2	2	5.4	17	2015
1059104	0	0	0	80	1	0	134	3	112	50	0	1	0	0	0	0	0	0	0	0	0	0	1	0	0	0	1	0	0	0	1	0	0	0	3	0	2	7.7	35.7	2015
1059105	0	0	0	65	1	0	55	15	91	114	0	0	1	0	0	0	0	0	0	0	0	0	0	1	0	0	0	0	0	0	0	0	0	0	3	0	2	2.5	27.3	2014
1059121	0	0	0	79	1	1	36	14	107	118	0	0	1	0	0	0	0	0	0	0	0	0	0	0	0	0	0	0	0	0	0	0	0	0	4	1	2	5	23	2014
1059126	0	0	0	88	1	0	46	15	104	49	0	0	1	0	0	0	0	0	0	0	0	0	0	1	0	0	0	0	1	0	0	0	0	0	3	0	2	11.6	23.5	2014
1059136	0	0	0	73	1	3	44	15	112	126	1	0	0	0	0	0	0	0	0	0	0	0	0	1	0	0	0	0	0	0	0	0	0	0	1	1	2	8.6	35.3	2015
1059172	0	0	0	76	0	0	49	15	95	46	0	0	0	0	0	0	1	0	0	0	1	0	0	1	0	0	0	0	0	0	0	0	0	0	5	4	2	4.8	30.4	2014
1059173	0	0	0	67	0	0	65	15	135	58	0	1	0	0	0	0	0	0	0	0	0	0	0	0	1	0	0	0	0	0	0	0	0	0	4	0	2	7.7	23.1	2015
1059175	1	1	0	71	0	1	108	3	102	143	1	0	0	0	0	0	0	0	0	0	1	0	0	1	0	0	0	0	0	0	1	0	0	0	1	1	2	2.1	29.4	2015
1059195	0	0	0	65	1	0	72	15	55	134	0	0	0	0	1	0	0	0	0	0	0	0	0	1	0	0	0	0	0	0	1	0	0	0	0	0	2	9.5	54.9	2015
1059208	0	0	0	67	0	0	38	15	58	66	1	0	0	0	0	0	0	0	0	0	0	0	0	1	0	0	0	0	0	0	0	0	0	0	5	0	2	2.7	33.2	2014
1059215	0	0	0	75	1	0	73	15	131	55	1	0	0	0	0	0	0	0	0	0	1	0	1	0	0	0	0	1	0	0	0	0	1	0	0	0	2	5	28.7	2015
1059217	0	0	0	70	1	1	56	15	99	159	1	0	0	0	0	0	0	0	0	0	0	0	1	1	1	0	0	0	0	0	0	0	0	0	4	0	2	9	25.9	2015
1059218	0	0	0	86	1	0	76	10	63	57	0	0	0	0	0	1	0	0	0	0	0	0	1	0	0	0	0	0	1	0	0	0	0	0	0	0	2	3	21.8	2015
1059220	1	1	0	81	0	0	111	10	100	62	1	0	0	0	0	0	0	0	0	0	0	0	0	0	0	0	0	0	0	0	1	1	0	0	1	4	2	9.7	24.5	2015
1059227	0	0	0	60	0	1	45	8	102	58	1	0	0	0	0	0	0	0	0	0	1	0	1	1	0	0	0	0	0	0	1	0	0	0	1	1	2	7.8	43.9	2015
1059242	0	0	0	74	0	0	36	15	99	67	1	0	0	0	0	0	0	0	0	0	0	0	0	1	0	0	0	0	0	0	0	0	0	0	1	4	2	10.1	29	2014
1059247	0	0	0	72	1	0	26	14	84	63	1	0	0	0	0	0	0	0	0	0	0	0	0	0	0	0	0	0	0	0	0	0	0	0	1	4	2	6.9	51.2	2015
1059248	0	0	0	60	1	1	37	15	99	118	1	0	0	0	0	0	0	0	0	0	1	0	0	1	0	0	0	0	0	0	0	0	0	0	4	4	2	2	21.1	2015
1059250	0	0	0	72	1	0	81	15	52	124	0	0	0	0	0	0	0	0	0	1	1	0	0	1	1	0	0	1	0	0	0	0	0	0	4	0	2	19.6	30.9	2015
1059264	0	0	0	65	0	0	105	3	43	49	1	0	0	0	0	0	0	0	0	0	1	0	0	1	0	0	0	0	0	0	1	0	0	0	1	1	2	4.1	40.6	2015
1059265	0	0	0	85	1	0	37	15	83	121	1	0	0	0	0	0	0	0	0	0	0	0	0	1	0	0	0	0	0	0	0	0	0	0	5	0	2	7.7	36.7	2014
1059266	1	1	0	79	1	4	68	15	160	130	1	0	0	0	0	0	0	0	0	0	1	0	0	1	0	1	0	0	0	0	0	0	0	0	1	3	2	1.9	25.3	2015
1059290	0	0	0	72	0	3	60	13	136	61	1	0	0	0	0	0	0	0	0	0	1	1	0	1	0	1	0	1	0	0	0	0	1	0	1	1	2	7.9	25.2	2015
1059309	0	0	0	68	1	1	50	15	35	68	1	0	0	0	0	0	0	0	0	0	0	0	0	1	0	0	0	0	0	0	0	0	0	0	3	0	2	4.7	30	2015
1059316	0	0	0	71	0	1	36	15	112	70	0	1	0	0	0	0	0	0	0	0	0	0	0	0	0	0	1	0	0	0	0	0	0	0	1	1	2	16.8	28.5	2015
1059320	0	0	0	65	0	0	38	15	55	62	1	0	0	0	0	0	0	0	0	0	1	0	0	1	0	0	0	0	0	0	0	0	0	0	4	3	2	2	26.6	2015
1059327	0	0	0	66	0	4	67	15	52	50	1	0	0	0	0	0	0	0	0	0	0	0	0	1	0	0	0	0	0	0	0	0	0	0	1	3	2	3.5	31.8	2015
1059340	0	0	0	61	1	0	37	15	53	51	1	0	0	0	0	0	0	0	0	0	0	0	0	1	0	0	0	0	0	0	0	0	0	0	0	0	2	0.6	30.6	2015
1059346	0	0	0	77	1	1	47	15	52	176	0	0	0	1	0	0	0	0	0	0	0	0	0	1	0	0	0	0	0	0	0	0	0	0	4	1	2	8.9	24.1	2015
1059365	0	0	0	86	1	0	57	15	133	54	1	0	0	0	0	0	0	0	0	0	0	0	0	1	0	0	0	0	0	0	0	0	0	0	5	2	2	4.2	20.9	2015
1059371	0	0	0	73	1	0	62	15	111	42	0	0	1	0	0	0	0	0	0	0	0	0	0	0	0	0	0	0	0	0	0	0	0	0	3	0	2	3.6	24.4	2015
1059382	0	0	0	67	1	0	36	15	87	68	1	0	0	0	0	0	0	0	0	0	0	0	0	1	0	0	0	0	0	0	0	0	0	0	1	4	2	6.9	21.9	2014
1059390	0	0	0	63	0	0	50	12	56	50	0	0	0	0	1	0	0	0	0	0	0	0	0	1	0	0	1	0	0	0	0	0	0	0	3	0	2	5	18.5	2015
1059400	0	0	0	68	1	1	56	15	107	155	0	0	0	1	0	0	0	0	0	0	0	0	1	1	0	0	0	1	0	0	0	0	0	0	4	0	2	3	37.3	2015
1059407	0	0	0	86	1	0	50	15	87	56	0	0	0	0	0	0	0	1	0	0	0	1	0	1	0	0	0	0	0	0	0	0	0	0	0	0	2	12.3	27.5	2015
1059411	0	0	0	75	0	1	49	15	110	115	1	0	0	0	0	0	0	0	0	0	1	1	1	1	0	0	0	1	0	0	0	0	0	0	1	1	2	4.8	34.9	2015
1059421	0	0	0	84	1	0	80	15	39	43	0	1	0	0	0	0	0	0	0	0	0	0	0	1	0	0	1	0	0	0	0	0	0	0	3	2	2	1.4	22	2015
1059436	0	0	0	62	0	0	26	15	109	112	1	0	0	0	0	0	0	0	0	0	0	0	1	1	0	0	0	0	0	0	0	0	0	0	5	0	2	7.2	28.8	2015
1059439	0	0	0	64	0	0	24	15	60	95	1	0	0	0	0	0	0	0	0	0	0	0	0	0	0	0	0	0	0	0	0	0	0	0	3	0	2	3.7	22.5	2015
1059441	0	0	0	90	1	0	52	15	110	144	0	0	1	0	0	0	0	0	0	0	0	0	0	1	1	0	0	0	0	0	0	0	0	0	3	0	2	6	20.4	2014
1059451	0	0	0	79	1	0	61	15	112	176	1	0	0	0	0	0	0	0	0	0	1	1	1	0	0	0	0	1	0	0	0	0	1	0	3	0	2	8	23.1	2014
1059452	0	0	0	67	1	1	71	14	59	148	1	0	0	0	0	0	0	0	0	0	0	0	0	1	0	0	0	1	0	0	0	0	1	0	4	0	2	2.8	24.2	2015
1059453	0	0	0	90	1	1	81	9	62	129	0	0	0	0	1	0	0	0	0	0	0	1	0	1	0	0	0	0	1	0	0	0	0	0	4	2	2	14.1	26.7	2015
1059455	1	1	0	87	0	0	61	15	89	61	1	0	0	0	0	0	0	0	0	0	0	0	0	1	0	0	0	1	0	0	0	0	0	0	1	1	2	12.2	29.5	2014
1059458	0	0	0	72	1	0	34	15	97	60	0	0	0	0	0	0	0	0	0	1	0	0	0	0	0	0	0	0	0	0	0	0	0	0	0	1	2	2	26.2	2015
1059463	0	0	0	61	1	0	85	11	120	133	1	0	0	0	0	0	0	0	0	0	0	0	0	0	0	0	0	0	0	0	0	0	0	0	1	4	2	5.8	29.2	2015
1059464	0	0	0	61	0	0	58	12	97	55	1	0	0	0	0	0	0	0	0	0	0	1	1	1	0	0	0	0	0	0	0	0	0	0	1	4	2	4.7	33.6	2015
1059490	0	0	0	90	0	0	44	15	52	128	1	0	0	0	0	0	0	0	0	0	1	0	0	1	0	0	0	0	0	0	0	0	0	0	4	2	2	1	23.6	2015
1059495	0	0	0	73	0	1	31	15	87	119	1	0	0	0	0	0	0	0	0	0	0	0	0	0	0	0	0	0	0	0	0	0	0	0	3	4	2	3.8	19.9	2014
1059500	0	0	0	65	0	1	60	9	119	124	1	0	0	0	0	0	0	0	0	0	0	0	0	1	1	0	1	1	0	0	0	0	0	0	1	1	2	8.9	22.6	2015
1059504	0	0	0	60	0	1	43	15	118	65	0	0	1	0	0	0	0	0	0	0	0	0	0	1	1	0	0	0	0	0	0	0	0	0	4	0	2	7.9	31.9	2015
1059509	0	0	0	79	0	0	103	3	102	55	1	0	0	0	0	0	0	0	0	0	1	0	0	1	0	0	0	0	0	0	1	0	0	0	1	1	2	11.8	30.8	2014
1059514	0	0	0	61	0	0	32	15	109	73	0	0	0	0	0	0	0	0	0	1	0	0	0	1	0	0	0	0	0	0	0	0	0	0	4	4	2	15.5	23.5	2014
1059518	0	0	0	84	0	1	59	15	90	105	1	0	0	0	0	0	0	0	0	0	0	0	0	1	0	0	0	0	0	0	0	0	0	0	4	0	2	25.8	23.2	2015
1059523	0	0	0	90	1	0	61	15	99	66	1	0	0	0	0	0	0	0	0	0	0	0	0	1	0	0	0	0	0	0	0	0	0	0	0	0	2	3.4	26.9	2015
1059533	0	0	0	67	1	0	74	14	133	115	0	0	0	0	0	0	0	1	0	0	0	0	0	0	0	0	0	0	0	0	0	0	0	0	3	2	2	4.7	23.4	2015
1059535	0	0	0	69	0	0	31	15	47	62	1	0	0	0	0	0	0	0	0	0	1	0	0	1	0	0	0	0	0	0	0	0	0	0	5	3	2	30.9	40	2014
1059542	0	0	0	65	1	4			58	102	0	0	0	0	0	1	0	0	0	0	0	0	0	1	0	0	0	1	0	0	0	0	1	0	3	0	2	3.9	27.5	2015
1059545	0	0	0	84	1	0	42	15	52	111	1	0	0	0	0	0	0	0	0	0	0	0	0	1	0	0	0	0	0	0	0	0	0	0	4	2	2	1.8	24.2	2015
1059546	0	0	0	70	1	4	48	15	65	66	1	0	0	0	0	0	0	0	0	0	0	0	0	1	0	0	0	0	0	0	0	0	0	0	0	0	2	1.7	23.5	2015
1059556	0	0	0	79	0	1	51	15	56	58	1	0	0	0	0	0	0	0	0	0	0	0	0	1	0	0	0	0	0	0	0	0	0	0	3	2	2	1.9	24.5	2015
1059562	0	0	0	84	0	4	65	10	131	60	0	1	0	0	0	0	0	0	0	0	0	0	0	0	1	0	0	0	0	0	0	0	0	0	3	0	2	4.2	25.5	2014
1059571	0	0	0	85	1	0	48	15	56	69	1	0	0	0	0	0	0	0	0	0	0	0	0	0	0	0	0	0	0	0	0	0	0	0	1	4	2	4.8	20.6	2015
1059581	0	0	0	62	0	0	49	15	44	58	1	0	0	0	0	0	0	0	0	0	1	0	0	1	0	1	0	0	0	0	0	0	0	0	1	4	2	0.7	26.2	2015
1059598	0	0	0	69	1	0	37	14	111	68	1	0	0	0	0	0	0	0	0	0	0	0	0	1	0	0	0	0	0	0	0	0	0	0	1	4	2	8	29.7	2014
1059602	0	0	0	62	1	1	24	15	88	102	0	0	0	0	0	0	0	0	0	1	0	0	0	1	0	0	0	1	0	0	1	0	0	0	4	1	2	1.8	54.6	2015
1059608	0	0	0	67	1	0	60	15	120	59	0	0	0	0	0	1	0	0	0	0	0	0	0	1	0	0	0	0	0	0	0	0	0	0	0	0	2	6	58.7	2015
1059618	0	0	0	84	0	0		15	31	61	1	0	0	0	0	0	0	0	0	0	0	0	0	1	0	0	0	0	0	0	0	0	0	0	3	0	2	1.5	23.1	2014
1059622	0	0	0	65	1	1	67	15	134	63	1	0	0	0	0	0	0	0	0	0	0	0	0	0	0	0	0	0	0	0	0	0	0	0	1	1	2	7.5	12.7	2014
1059635	0	0	0	65	1	0	39	15	98	56	1	0	0	0	0	0	0	0	0	0	0	0	0	1	0	0	0	0	0	0	0	0	0	0	1	4	2	3	31.7	2015
1059638	0	0	0	74	0	1		3	60	54	0	1	0	0	0	0	0	0	0	0	0	0	0	1	0	0	0	0	0	0	1	0	0	0	3	0	2	4.4	28.3	2014
1059655	0	0	0	88	1	1	83	13	100	48	1	0	0	0	0	0	0	0	0	0	0	0	0	1	1	0	0	0	0	0	1	0	0	0	1	1	2	11.3	18.8	2015
1059661	0	0	0	81	0	4	104	10	131	46	0	1	0	0	0	0	0	0	0	0	0	0	0	1	0	0	0	0	1	0	0	0	0	0	1	2	2	10.9	32.4	2014
1059662	0	0	0	69	0	4	54	11	115	122	0	0	0	0	1	0	0	0	0	0	0	0	0	1	0	0	0	0	0	0	0	0	0	0	4	1	2	6.9	27.2	2015
1059663	0	0	0	70	0	1	35	15	55	66	1	0	0	0	0	0	0	0	0	0	0	0	0	0	0	0	0	0	0	0	0	0	0	0	1	4	2	5.9	20	2014
1059670	0	0	0	87	1	0	69	12	109	194	1	0	0	0	0	0	0	0	0	0	0	0	0	1	0	0	0	0	1	0	0	0	0	0	5	2	2	8.6	27.6	2014
1059671	0	0	0	82	0	0	52	15	102	56	1	0	0	0	0	0	0	0	0	0	1	0	1	1	0	1	0	1	0	0	0	0	0	0	3	2	2	7.1	25.5	2015
1059675	0	0	0	72	1	0	50	15	106	53	0	1	0	0	0	0	0	0	0	0	0	0	0	0	0	0	0	0	0	0	0	0	0	0	3	2	2	16	24.8	2015
1059693	0	0	0	74	0	0	80	10	54	59	1	0	0	0	0	0	0	0	0	0	1	0	1	1	0	0	0	0	0	0	0	0	0	0	1	1	2	6.9	29.7	2014
1059699	0	0	0	69	0	0	30	15	63	71	1	0	0	0	0	0	0	0	0	0	1	0	1	0	0	0	0	0	0	0	0	0	0	0	1	3	2	1.9	30.9	2015
1059705	0	0	0	71	0	0	87	3	80	130	1	0	0	0	0	0	0	0	0	0	0	0	0	1	0	0	0	1	0	0	0	0	0	0	1	1	2	4	23.8	2015
1059707	0	0	0	60	1	0	28	15	90	73	0	0	0	0	0	0	0	0	0	1	0	0	1	0	0	0	0	0	0	0	0	0	0	0	0	1	2	3.8	34.8	2015
1059726	0	0	0	72	1	0	112	3	104	49	0	0	1	0	0	0	0	0	0	0	0	0	0	1	0	0	1	0	0	0	1	0	0	0	4	4	2	20.6	18.8	2015
1059733	0	0	0	75	1	1		9	53	149	0	0	0	0	0	1	0	0	0	0	0	0	1	1	0	0	0	1	0	0	0	0	1	0	3	0	2	9.2	57.2	2014
1059734	0	0	0	67	1	1	51	15	98	40	0	1	0	0	0	0	0	0	0	0	0	0	0	1	0	0	0	0	0	0	1	0	0	0	4	0	2	24.1	21.3	2015
1059744	0	0	0	71	1	0	42	15	66	49	0	0	1	0	0	0	0	0	0	0	0	0	0	1	0	0	1	0	0	0	0	0	0	0	3	0	2	2.8	30.2	2015
1059767	0	0	0	72	1	3	103	3	99	58	1	0	0	0	0	0	0	0	0	0	0	0	1	1	0	0	0	0	0	0	1	0	0	0	1	1	2	8	24.2	2014
1059773	0	0	0	60	0	0	63	13	145	61	0	0	1	0	0	0	0	0	0	0	0	1	0	0	0	0	1	0	0	0	0	0	0	0	1	1	2	8.8	22.2	2015
1059779	0	0	0	84	0	0	38	15	118	162	0	0	0	0	0	0	0	1	0	0	0	1	0	1	0	0	0	1	0	0	0	0	0	0	5	2	2	7.5	21.4	2014
1059782	0	0	0	63	1	1	29	15	88	123	0	0	1	0	0	0	0	0	0	0	0	0	0	1	0	0	0	0	0	0	0	0	0	0	4	1	2	5.8	32.3	2014
1059783	0	0	0	84	0	0	62	11	108	121	0	1	0	0	0	0	0	0	0	0	0	0	0	1	1	0	1	1	1	0	1	0	0	0	3	2	2	6	25.7	2015
1059798	1	1	0	72	0	0	86	14	192	135	1	0	0	0	0	0	0	0	0	0	0	1	0	1	0	0	1	0	0	0	0	0	0	0	1	2	2	1.6	17.6	2014
1059802	0	0	0	72	0	1	93	3	109	52	1	0	0	0	0	0	0	0	0	0	0	0	1	1	0	0	0	0	0	0	1	0	0	0	1	1	2	10.8	28.8	2014
1059828	0	0	0	78	1	0	96	3	99	55	1	0	0	0	0	0	0	0	0	0	1	0	0	0	0	1	0	0	0	0	0	0	0	0	1	1	2	18.3	40.6	2014
1059835	0	0	0	74	0	0	40	14	58	64	1	0	0	0	0	0	0	0	0	0	0	0	0	1	0	0	0	0	0	0	0	0	0	0	1	1	2	4.9	23.1	2015
1059836	0	0	0	62	0	4	49	15	61	56	1	0	0	0	0	0	0	0	0	0	1	0	0	1	0	0	0	0	0	0	0	0	0	0	3	0	2	2.2	27.7	2014
1059840	0	0	0	74	0	1	46	15	91	60	1	0	0	0	0	0	0	0	0	0	1	0	0	0	0	0	0	1	0	0	0	0	0	0	1	1	2	4	31.2	2014
1059843	0	0	0	71	0	0	69	8	69	70	1	0	0	0	0	0	0	0	0	0	0	0	0	1	1	0	0	1	0	0	1	0	0	0	1	1	2	14.7	27.3	2015
1059873	0	0	0	80	1	3	42	15	91	57	1	0	0	0	0	0	0	0	0	0	0	1	0	1	0	0	0	0	0	0	0	0	0	0	1	4	2	2.8	30	2015
1059888	0	0	0	68	0	0	30	15	113	71	1	0	0	0	0	0	0	0	0	0	0	0	0	1	0	0	0	0	0	0	0	0	0	0	1	4	2	5.9	32.1	2014
1059906	0	0	0	74	0	4	71	15	44	51	0	0	1	0	0	0	0	0	0	0	0	0	0	0	0	0	0	0	0	0	0	0	0	0	3	0	2	1.5	26.6	2015
1059921	0	0	0	73	1	4	65	15	116	58	1	0	0	0	0	0	0	0	0	0	1	0	0	1	1	1	0	1	0	0	0	0	0	0	1	4	2	5.5	27.9	2015
1059936	0	0	0	76	0	1	64	13	110	56	0	0	1	0	0	0	0	0	0	0	0	0	0	1	0	0	0	0	0	0	0	0	0	0	1	1	2	51.9	26.1	2015
1059943	0	0	0	65	1	0	25	15	108	105	1	0	0	0	0	0	0	0	0	0	0	0	0	0	0	0	0	0	0	0	0	0	0	0	3	0	2	1.9	31.2	2015
1059953	0	0	0	71	0	1	59	15	94	109	1	0	0	0	0	0	0	0	0	0	0	0	0	0	0	0	0	0	0	0	0	0	0	0	4	0	2	5.6	27.2	2015
1059956	0	0	0	62	1	0	53	11	89	119	0	0	0	0	1	0	0	0	0	0	1	0	0	1	0	0	0	0	0	0	0	0	0	0	4	1	2	6.9	24.9	2015
1059958	0	0	0	60	0	4	38	14	123	185	1	0	0	0	0	0	0	0	0	0	1	0	0	0	0	0	0	0	0	0	0	0	0	0	1	1	2	3.9	21.5	2014
1059967	0	0	0	81	1	0	73	15	53	136	1	0	0	0	0	0	0	0	0	0	0	0	1	1	1	0	0	1	0	0	0	0	0	0	3	0	2	6.8	21.2	2014
1059969	0	0	0	85	1	1	82	14	143	56	1	0	0	0	0	0	0	0	0	0	0	0	1	1	0	0	0	0	0	0	0	0	0	0	3	2	2	8.3	46.7	2014
1059974	0	0	0	61	0	4	52	15	109	68	1	0	0	0	0	0	0	0	0	0	1	0	0	1	0	0	0	0	0	0	0	0	0	0	0	0	2	1.6	30.9	2015
1059983	0	0	0	80	1	3	48	15	99	68	1	0	0	0	0	0	0	0	0	0	0	1	0	1	0	0	0	0	0	0	0	0	0	0	1	4	2	1.6	20.8	2015
1059986	0	0	0	68	0	1	62	15	103	57	1	0	0	0	0	0	0	0	0	0	0	0	1	1	1	0	0	0	0	0	0	0	0	0	5	3	2	5.1	21.8	2015
1059997	1	0	1	81	0	0	83	15	91	48	0	1	0	0	0	0	0	0	0	0	1	0	0	1	1	0	0	1	0	0	1	0	0	0	3	2	2	13.6	36.9	2015
1060001	0	0	0	82	1	0	43	15	110	50	1	0	0	0	0	0	0	0	0	0	1	0	1	1	1	0	0	1	0	0	0	0	0	0	1	4	2	7.1	27.9	2014
1060004	1	1	0	68	0	0	133	3	145	45	1	0	0	0	0	0	0	0	0	0	0	0	0	1	0	0	0	0	0	0	1	1	0	0	3	0	2	1.1	26	2015
1060007	0	0	0	80	0	0	35	15	55	121	0	0	0	0	0	0	0	0	0	1	1	0	0	0	0	0	0	0	0	0	0	0	0	0	1	4	2	6.9	26.2	2015
1060009	0	0	0	82	1	0	66	15	86	145	1	0	0	0	0	0	0	0	0	0	1	0	0	1	0	1	1	1	0	0	0	0	0	0	1	4	2	2.4	13.5	2015
1060010	0	0	0	67	1	0	38	15	112	54	1	0	0	0	0	0	0	0	0	0	0	0	0	1	0	0	0	0	0	0	0	0	0	0	1	4	2	3.1	30.7	2014
1060015	0	0	0	77	0	0	91	3	98	62	0	0	0	0	0	0	0	0	0	1	0	0	0	1	0	0	1	1	0	0	1	0	0	0	1	1	2	1.9	24.5	2015
1060024	0	0	0	62	0	4	78	3	60	124	1	0	0	0	0	0	0	0	0	0	0	0	0	1	0	0	0	0	0	0	1	0	0	0	1	1	2	9	26	2014
1060025	0	0	0	63	1	0	33	15	100	162	1	0	0	0	0	0	0	0	0	0	1	0	0	1	0	1	0	0	0	0	0	0	0	0	1	1	2	2.2	44.6	2015
1060026	1	1	0	79	1	4	33	15	105	76	1	0	0	0	0	0	0	0	0	0	1	0	0	1	1	0	0	1	0	0	0	0	0	0	5	2	2	6.8	28.3	2014
1060030	1	0	1	88	0	3	121	3	134	41	0	0	0	0	1	0	0	0	0	0	1	0	0	1	0	0	0	0	0	0	1	0	0	0	0	2	2	3.2	22	2014
1060036	0	0	0	79	0	0	71	8	95	54	0	0	0	0	0	0	0	0	0	1	0	0	0	1	0	0	0	0	0	0	0	0	0	0	4	4	2	9.7	22.8	2014
1060042	0	0	0	68	0	0	28	15	68	65	0	1	0	0	0	0	0	0	0	0	0	0	1	1	0	0	0	0	0	0	1	0	0	0	5	0	2	17	42.6	2014
1060043	0	0	0	84	0	0	50	11	61	125	1	0	0	0	0	0	0	0	0	0	0	0	0	0	0	0	0	0	0	0	0	0	0	0	0	0	2	4.9	25.1	2015
1060055	0	0	0	79	0	1	61	7	57	77	0	0	1	0	0	0	0	0	0	0	0	0	1	0	0	0	0	0	0	0	0	0	0	0	3	0	2	3.2	27.3	2015
1060068	0	0	0	90	1	0	72	14	115	41	0	0	0	0	0	0	0	0	0	1	0	1	0	1	1	0	0	0	1	0	0	0	0	0	3	0	2	3.6	35.2	2015
1060074	0	0	0	64	0	0	40	15	64	67	0	1	0	0	0	0	0	0	0	0	0	0	0	1	0	0	0	0	0	0	0	0	0	0	3	0	2	7.4	32.6	2015
1060085	0	0	0	79	0	4	49	15	86	70	0	0	0	0	0	0	0	0	0	1	0	0	0	1	0	0	0	0	0	0	0	0	0	0	1	4	2	8.8	27	2015
1060091	0	0	0	61	0	0	57	9	127	60	0	0	0	0	1	0	0	0	0	0	1	1	0	1	0	1	1	0	0	0	1	1	0	0	3	0	2	8.8	25.2	2014
1060092	0	0	0	88	1	0	48	13	99	55	1	0	0	0	0	0	0	0	0	0	0	0	0	1	0	0	0	1	0	0	0	0	0	0	1	4	2	3.1	24.6	2014
1060107	0	0	0	75	1	0	48	14	94	184	1	0	0	0	0	0	0	0	0	0	0	1	1	1	0	0	0	1	0	0	0	0	0	0	1	4	2	7.1	25.1	2015
1060112	0	0	0	83	1	1	51	11	118	116	0	1	0	0	0	0	0	0	0	0	0	0	1	1	0	0	0	0	0	0	1	0	0	0	3	4	2	11.2	22.5	2015
1060113	0	0	0	86	0	0	41	15	97	63	0	0	1	0	0	0	0	0	0	0	0	0	0	1	0	0	0	0	0	0	0	0	0	0	3	0	2	1.6	20.5	2014
1060117	0	0	0	69	1	0	53	15	87	56	0	1	0	0	0	0	0	0	0	0	0	0	0	0	1	0	1	1	0	0	0	0	1	0	3	0	2	21.7	30.1	2014
1060128	0	0	0	65	0	1	60	15	104	58	1	0	0	0	0	0	0	0	0	0	0	0	0	1	0	0	0	1	0	0	0	0	1	0	1	1	2	0.9	36.6	2015
1060134	1	1	0	69	0	0	76	15	140	44	1	0	0	0	0	0	0	0	0	0	0	0	1	1	1	0	0	1	0	0	0	0	0	0	5	2	2	13.5	27.8	2014
1060140	0	0	0	65	1	1	87	7	117	54	1	0	0	0	0	0	0	0	0	0	0	0	0	0	1	0	0	1	0	0	1	0	1	0	3	0	2	2.4	20.7	2015
1060150	0	0	0	77	0	0	55	15	102	68	1	0	0	0	0	0	0	0	0	0	0	0	0	1	0	0	0	0	0	0	0	0	0	0	1	2	2	3	23.6	2015
1060157	0	0	0	64	0	1	38	15	102	138	0	0	0	0	0	0	0	0	0	1	0	0	0	1	0	0	0	0	0	0	0	0	0	0	4	0	2	1.5	30.2	2014
1060186	0	0	0	72	0	0	39	13	102	62	0	0	0	0	0	0	0	0	0	1	0	1	0	0	0	0	0	0	0	0	1	0	0	0	1	1	2	47.1	32.9	2014
1060189	0	0	0	68	1	1	39	15	65	62	0	1	0	0	0	0	0	0	0	0	1	1	0	1	1	0	0	0	0	0	0	0	0	0	4	0	2	11.5	29.9	2015
1060192	1	1	0	83	0	1		15	126	43	1	0	0	0	0	0	0	0	0	0	1	0	1	1	0	0	0	0	0	0	0	0	0	0	5	2	2	0.1	25.9	2014
1060196	0	0	0	82	1	0	46	12	101	148	1	0	0	0	0	0	0	0	0	0	1	1	0	1	0	1	1	1	0	0	0	0	0	0	1	1	2	14.2	22.4	2014
1060220	0	0	0	88	1	0	47	15	60	55	1	0	0	0	0	0	0	0	0	0	1	0	0	1	0	0	0	0	0	0	0	0	0	0	5	0	2	9.4	18.5	2015
1060224	0	0	0	75	0	0	72	15	108	150	0	1	0	0	0	0	0	0	0	0	0	0	1	1	0	0	0	0	0	0	0	0	0	0	4	0	2	9.8	35.5	2015
1060266	0	0	0	63	1	1	55	15	108	148	1	0	0	0	0	0	0	0	0	0	1	0	1	1	0	0	0	1	0	0	0	0	1	0	4	0	2	5	23.5	2015
1060267	0	0	0	81	0	0	53	15	70	54	0	0	0	0	0	0	0	0	0	1	1	0	0	1	0	0	0	0	0	0	0	0	0	0	1	1	2	11.8	19.4	2014
1060269	0	0	0	74	0	0	74	14	44	41	1	0	0	0	0	0	0	0	0	0	0	0	0	1	0	0	0	1	0	0	0	0	1	0	4	2	2	1.3	25.5	2015
1060275	0	0	0	88	1	3	109	6	85	54	0	0	0	1	0	0	0	0	0	0	0	0	1	1	0	0	0	0	0	0	0	0	0	0	0	0	2	8	21	2015
1060288	0	0	0	83	0	0	53	14	136	53	1	0	0	0	0	0	0	0	0	0	0	0	0	1	1	0	0	0	0	0	0	0	0	0	0	0	2	3	19	2015
1060317	0	0	0	78	0	0	35	15	87	61	0	0	1	0	0	0	0	0	0	0	0	0	0	1	1	0	0	0	0	0	0	0	0	0	3	0	2	10.9	21.1	2015
1060318	0	0	0	79	0	0	70	15	124	45	1	0	0	0	0	0	0	0	0	0	0	1	1	1	0	0	0	1	0	0	0	0	1	0	5	0	2	8.1	25.2	2014
1060319	0	0	0	79	0	0	43	15	63	52	1	0	0	0	0	0	0	0	0	0	1	0	0	0	0	0	1	0	0	0	0	0	0	0	5	0	2	4.8	29	2015
1060323	0	0	0	66	0	0	108	3	58	164	1	0	0	0	0	0	0	0	0	0	0	0	1	1	1	0	0	0	0	0	1	0	0	0	1	0	2	24.6	31.2	2014
1060325	0	0	0	65	0	1	45	15	90	145	1	0	0	0	0	0	0	0	0	0	0	0	0	1	0	0	0	0	0	0	0	0	0	0	1	4	2	6	25.7	2015
1060329	0	0	0	90	0	0	86	15	120	51	0	0	1	0	0	0	0	0	0	0	0	0	0	1	1	0	0	0	0	0	0	0	0	0	4	4	2	11.9	18.5	2015
1060342	0	0	0	66	1	0	78	15	88	50	0	0	0	0	0	1	0	0	0	0	0	0	1	0	0	0	0	0	0	0	0	0	0	0	0	0	2	1.5	30.2	2015
1060345	0	0	0	60	0	0			96	108	0	0	0	0	0	0	0	0	0	1	0	0	0	0	0	0	0	0	0	0	0	0	0	0	0	0	2	7.7	24.5	2015
1060349	0	0	0	83	1	0	67	9	87	65	0	0	0	0	1	0	0	0	0	0	0	0	0	1	0	0	0	1	0	0	0	0	1	0	4	0	2	2.6	25	2015
1060350	1	1	0	74	1	0	62	12	99	65	1	0	0	0	0	0	0	0	0	0	1	0	0	1	1	0	0	0	0	0	1	1	0	0	1	1	2	11.1	38.4	2015
1060362	0	0	0	71	1	0	47	15	110	56	1	0	0	0	0	0	0	0	0	0	0	1	1	1	0	0	0	0	0	0	0	0	0	0	1	4	2	8.1	30.9	2015
1060370	0	0	0	70	1	0	39	15	59	55	1	0	0	0	0	0	0	0	0	0	1	0	0	0	0	0	0	1	0	0	0	0	0	0	1	4	2	4.5	49.2	2014
1060371	0	0	0	69	0	0	66	11	102	170	0	0	1	0	0	0	0	0	0	0	0	0	0	0	0	0	0	0	0	0	1	0	0	0	0	2	2	6.8	29.4	2015
1060382	0	0	0	69	0	0	45	15	55	54	1	0	0	0	0	0	0	0	0	0	1	0	0	1	0	0	1	0	0	0	0	0	0	0	1	2	2	3.6	26.7	2014
1060389	0	0	0	63	0	0		15	92	114	1	0	0	0	0	0	0	0	0	0	0	1	1	1	0	0	0	0	0	0	0	0	0	0	4	4	2	6.6	35.6	2015
1060391	1	0	1	79	0	0	68	14	83	49	0	1	0	0	0	0	0	0	0	0	1	1	0	0	0	0	0	0	0	0	0	0	0	0	3	4	2	14	21.3	2014
1060393	0	0	0	81	0	0	55	14	93	55	0	0	1	0	0	0	0	0	0	0	1	0	0	1	0	0	0	1	0	0	0	0	0	0	1	1	2	8.1	33.3	2015
1060400	1	1	0	75	1	0	52	15	100	50	1	0	0	0	0	0	0	0	0	0	0	0	0	0	1	0	0	0	0	0	0	0	0	0	5	4	2	4.1	33	2014
1060404	0	0	0	83	0	0	93	3	126	127	1	0	0	0	0	0	0	0	0	0	0	1	0	1	0	0	0	0	0	0	1	1	0	0	3	2	2	8.2	30.4	2014
1060407	0	0	0	77	0	0	52	14	45	132	1	0	0	0	0	0	0	0	0	0	0	0	0	1	1	0	0	0	0	0	0	0	0	0	0	2	2	5.3	30.7	2015
1060414	0	0	0	65	0	0	43	15	98	137	0	0	1	0	0	0	0	0	0	0	0	0	0	1	0	0	0	0	0	0	0	0	0	0	1	4	2	8.7	30.8	2014
1060421	0	0	0	68	1	1	54	11	90	128	1	0	0	0	0	0	0	0	0	0	0	0	1	1	0	0	0	1	0	0	1	0	0	0	1	1	2	11.8	24.7	2015
1060422	0	0	0	72	0	0	42	14	99	126	0	0	0	1	0	0	0	0	0	0	0	0	0	1	0	0	0	0	0	0	0	0	0	0	3	0	2	6.9	34.7	2015
1060436	0	0	0	73	0	0	56	15	125	61	1	0	0	0	0	0	0	0	0	0	0	1	0	1	0	0	0	0	0	0	0	0	0	0	0	0	2	1.6	28.6	2015
1060444	0	0	0	73	0	0	99	6	108	49	1	0	0	0	0	0	0	0	0	0	0	0	0	1	0	0	0	0	0	0	1	0	0	0	1	1	2	11.9	22.8	2015
1060450	0	0	0	77	1	0	43	15	92	53	0	0	1	0	0	0	0	0	0	0	0	0	0	1	1	0	0	0	0	0	0	0	0	0	0	0	2	2.7	32.7	2014
1060468	0	0	0	65	0	1	61	15	104	44	1	0	0	0	0	0	0	0	0	0	0	0	0	1	0	0	0	0	0	0	0	0	0	0	5	0	2	4.7	32.5	2014
1060471	0	0	0	87	0	0	85	14	133	131	1	0	0	0	0	0	0	0	0	0	1	0	0	1	1	0	1	0	0	0	0	0	0	0	4	4	2	12.6	39.1	2015
1060473	0	0	0	85	1	0	69	15	85	50	0	0	1	0	0	0	0	0	0	0	1	0	0	1	1	0	0	0	0	0	0	1	0	0	3	0	2	9	18.5	2014
1060474	0	0	0	69	0	0	128	3	110	42	0	0	1	0	0	0	0	0	0	0	0	0	1	1	0	0	0	0	0	0	1	1	0	0	3	1	2	31.2	43.6	2015
1060478	0	0	0	68	1	3	84	3	94	150	0	1	0	0	0	0	0	0	0	0	0	0	0	1	0	0	0	0	0	0	1	0	0	0	1	4	2	2.8	24.6	2015
1060480	0	0	0	71	1	0	87	3	40	48	0	1	0	0	0	0	0	0	0	0	0	0	0	0	0	0	0	0	0	0	1	0	0	0	1	1	2	9.6	24.1	2014
1060485	0	0	0	86	1	0	83	13	195	54	0	0	0	0	0	0	0	1	0	0	1	1	1	1	0	1	0	1	1	0	0	0	0	0	3	0	2	1.6	23.5	2015
1060489	0	0	0	77	0	0	47	15	70	47	0	0	1	0	0	0	0	0	0	0	0	0	0	1	1	0	0	0	0	0	0	0	0	0	3	2	2	2.8	23.7	2015
1060494	1	0	1	81	1	0	59	15	124	46	0	1	0	0	0	0	0	0	0	0	0	0	0	1	0	0	0	0	0	0	0	0	0	0	0	2	2	14.4	27.8	2015
1060499	0	0	0	80	0	0	60	14	105	61	1	0	0	0	0	0	0	0	0	0	0	0	0	1	1	0	0	0	0	0	0	0	0	0	1	3	2	3.9	32	2015
1060506	0	0	0	65	0	1	37	15	112	128	1	0	0	0	0	0	0	0	0	0	1	0	0	1	0	0	0	0	0	0	0	0	0	0	1	1	2	1	22.3	2015
1060510	0	0	0	61	0	1	71	15	54	55	0	0	1	0	0	0	0	0	0	0	1	0	1	0	0	1	0	1	0	0	0	0	1	0	3	1	2	5	19.6	2015
1060529	0	0	0	67	0	1	90	15	49	56	1	0	0	0	0	0	0	0	0	0	0	0	1	1	1	0	0	0	0	0	0	0	0	0	0	0	2	6.8	22.8	2015
1060530	0	0	0	66	1	0	92	3	99	52	1	0	0	0	0	0	0	0	0	0	0	0	0	1	0	0	0	0	0	0	1	0	0	0	1	1	2	13.2	30.5	2015
1060531	0	0	0	66	1	0	59	15	119	51	0	0	0	1	0	0	0	0	0	0	0	0	1	1	1	0	0	1	0	0	0	0	1	0	3	4	2	3.4	26.2	2015
1060549	0	0	0	65	0	0	94	15	125	171	0	0	0	0	0	0	1	0	0	0	1	0	0	1	0	0	0	0	0	0	0	0	0	0	4	4	2	4.8	23.4	2015
1060560	0	0	0	72	0	0	44	15	97	48	1	0	0	0	0	0	0	0	0	0	0	0	0	0	0	0	0	0	0	0	0	0	0	0	0	0	2	1.5	23.8	2015
1060563	0	0	0	90	0	0	75	14	87	55	1	0	0	0	0	0	0	0	0	0	0	0	0	1	1	0	1	0	0	0	1	0	0	0	3	2	2	13.8	34.8	2015
1060564	0	0	0	80	1	1	37	15	115	112	0	1	0	0	0	0	0	0	0	0	1	0	0	1	0	0	0	0	0	0	0	0	0	0	3	4	2	8.3	22.6	2015
1060565	0	0	0	86	1	1	78	15	145	62	1	0	0	0	0	0	0	0	0	0	0	1	0	0	1	0	0	0	0	0	0	0	0	0	4	0	2	5.9	19.7	2015
1060569	0	0	0	66	0	0	55	11	96	131	0	0	1	0	0	0	0	0	0	0	1	0	0	1	1	1	0	0	0	0	0	0	0	0	1	1	2	7.9	27.4	2015
1060581	0	0	0	85	0	0	71	10	106	72	0	1	0	0	0	0	0	0	0	0	1	1	0	1	1	1	1	0	0	0	1	0	0	0	3	0	2	12.9	23.8	2014
1060585	0	0	0	60	0	4	41	15	100	65	1	0	0	0	0	0	0	0	0	0	0	0	0	1	0	0	0	0	0	0	0	0	0	0	5	0	2	2.2	25.9	2014
1060586	0	0	0	76	1	4	34	15	100	63	1	0	0	0	0	0	0	0	0	0	0	0	0	0	0	0	0	0	0	0	0	0	0	0	0	0	2	0.9	28.5	2015
1060598	0	0	0	67	1	1	99	3	106	44	1	0	0	0	0	0	0	0	0	0	0	1	0	0	0	0	0	0	0	0	1	0	0	0	1	1	2	8.2	27.8	2014
1060610	0	0	0	83	1	0	35	13	60	106	1	0	0	0	0	0	0	0	0	0	0	0	0	1	1	0	0	0	1	0	0	0	0	0	3	0	2	6	19.9	2014
1060615	0	0	0	70	0	0	45	15	102	123	1	0	0	0	0	0	0	0	0	0	1	0	0	1	0	1	0	0	0	0	0	0	0	0	1	2	2	3.8	24.5	2015
1060619	0	0	0	82	0	0	127	3	107	48	0	1	0	0	0	0	0	0	0	0	0	0	0	1	0	0	0	0	0	0	1	1	0	0	5	2	2	29.5	28.2	2014
1060624	1	0	1	63	0	1	95	9	114	65	0	0	0	0	1	0	0	0	0	0	0	0	0	0	0	0	0	1	0	0	0	0	0	0	3	0	2	2.2	30.2	2015
1060627	0	0	0	69	0	4	99	11	114	48	0	0	0	0	0	1	0	0	0	0	0	0	0	1	0	0	1	0	0	0	0	0	0	0	3	0	2	3.7	18.8	2015
1060640	0	0	0	67	0	0	53	15	170	121	1	0	0	0	0	0	0	0	0	0	0	0	0	1	0	0	0	0	0	0	0	0	0	0	5	0	2	4.6	21	2015
1060644	0	0	0	62	0	1	52	15	121	60	0	0	1	0	0	0	0	0	0	0	0	0	0	1	0	0	0	0	0	0	0	0	0	0	4	0	2	9.3	36.7	2015
1060646	0	0	0	90	0	1	88	9	114	121	0	0	0	0	1	0	0	0	0	0	1	0	0	1	1	0	1	0	0	0	0	0	0	0	4	0	2	5.8	21.8	2014
1060647	0	0	0	67	0	0	69	13	118	51	0	0	1	0	0	0	0	0	0	0	0	0	0	1	1	0	0	0	0	0	0	0	0	0	4	1	2	7.7	33.1	2014
1060659	0	0	0	80	1	0	84	3	92	200	1	0	0	0	0	0	0	0	0	0	0	0	0	1	0	0	0	0	0	0	0	0	0	0	1	1	2	8.5	23.1	2014
1060662	0	0	0	68	0	0	84	3	48	69	1	0	0	0	0	0	0	0	0	0	1	0	1	1	0	1	0	0	0	0	0	0	0	0	1	1	2	4	25.3	2014
1060667	0	0	0	78	0	0	74	9	64	58	0	0	1	0	0	0	0	0	0	0	0	0	0	1	0	0	0	0	0	0	0	0	0	0	1	1	2	19	26.9	2015
1060669	0	0	0	73	0	0	42	15	48	73	1	0	0	0	0	0	0	0	0	0	0	1	0	1	0	0	0	0	0	0	0	0	0	0	3	0	2	3.4	26.5	2014
1060672	0	0	0	73	1	1	58	15	50	114	0	0	1	0	0	0	0	0	0	0	0	0	0	1	0	0	0	1	0	1	0	0	0	0	4	2	2	34.1	33.5	2015
1060681	0	0	0	80	1	0	63	14	63	58	0	0	0	0	0	0	0	0	0	1	0	0	1	1	0	0	0	0	0	0	0	0	0	0	3	2	2	14.1	49.2	2015
1060683	0	0	0	75	0	1	55	15	56	135	1	0	0	0	0	0	0	0	0	0	1	0	0	1	0	1	1	0	0	0	0	0	0	0	3	3	2	8.1	26.1	2014
1060690	0	0	0	64	1	1		15	91	86	0	0	0	0	0	0	0	0	0	1	0	0	0	0	0	0	0	0	0	0	0	0	0	0	3	4	2	7.6	23.1	2015
1060701	0	0	0	71	1	0	73	15	112	56	1	0	0	0	0	0	0	0	0	0	0	0	1	1	1	0	1	0	0	0	0	0	0	0	5	3	2	24.1	30.9	2014
1060707	1	1	0	79	0	0	140	3	115	168	1	0	0	0	0	0	0	0	0	0	1	1	0	1	0	1	0	1	0	0	1	1	1	0	5	0	2	0.8	25.2	2014
1060711	0	0	0	73	0	1	31	15	97	65	1	0	0	0	0	0	0	0	0	0	0	0	0	1	0	0	0	0	0	0	0	0	0	0	3	0	2	5	27.2	2015
1060721	0	0	0	67	0	0	58	13	43	178	1	0	0	0	0	0	0	0	0	0	1	0	0	1	0	0	0	1	0	0	1	0	0	0	1	1	2	3	23.8	2015
1060723	0	0	0	78	0	1	71	9	116	60	1	0	0	0	0	0	0	0	0	0	0	0	0	1	1	0	0	0	0	0	1	0	0	0	1	4	2	9.8	28.3	2015
1060727	0	0	0	63	0	0	45	15	54	50	1	0	0	0	0	0	0	0	0	0	0	0	0	1	0	0	0	0	0	0	0	0	0	0	1	3	2	13.6	36.9	2015
1060741	0	0	0	85	1	0	75	14	107	187	0	0	0	1	0	0	0	0	0	0	0	0	1	1	0	0	0	0	0	0	1	0	0	0	3	0	2	7.1	29.2	2015
1060750	0	0	0	60	1	3	60	15	86	52	0	0	0	1	0	0	0	0	0	0	0	0	0	1	0	0	0	1	0	0	0	0	0	0	0	0	2	3.9	23.1	2015
1060764	0	0	0	79	0	0	34	15	60	129	1	0	0	0	0	0	0	0	0	0	0	1	0	1	0	0	0	0	0	0	0	0	0	0	1	4	2	4	30.6	2015
1060768	0	0	0	66	1	0	57	7	58	68	1	0	0	0	0	0	0	0	0	0	0	0	0	1	0	0	0	0	0	0	0	0	0	0	1	1	2	4.1	19.7	2015
1060777	0	0	0	74	1	1	62	15	101	56	1	0	0	0	0	0	0	0	0	0	0	0	0	1	0	0	0	0	0	0	0	0	0	0	1	1	2	4.1	24.5	2015
1060785	0	0	0	64	0	0	44	15	58	45	1	0	0	0	0	0	0	0	0	0	1	0	0	0	0	0	0	0	0	0	0	0	0	0	1	2	2	9.7	22.1	2014
1060805	0	0	0	86	1	0		14	129	52	1	0	0	0	0	0	0	0	0	0	0	0	0	1	1	0	1	0	0	0	0	0	0	0	5	0	2	8.1	39.1	2015
1060811	1	0	1	62	0	4	33	15	127	119	0	1	0	0	0	0	0	0	0	0	0	0	0	0	0	0	0	0	0	0	1	0	0	0	3	0	2	8.6	25	2014
1060826	0	0	0	67	1	0	43	14	54	74	1	0	0	0	0	0	0	0	0	0	1	0	0	1	0	0	1	0	0	0	0	0	0	0	1	2	2	0.7	22.7	2014
1060843	1	1	0	65	0	1	55	15	99	51	1	0	0	0	0	0	0	0	0	0	1	0	1	0	0	0	0	1	0	0	1	0	0	0	1	1	2	18.5	31.2	2015
1060849	0	0	0	74	1	4	41	15	52	115	1	0	0	0	0	0	0	0	0	0	0	0	0	1	0	0	0	0	0	0	0	0	0	0	1	4	2	12.2	26.6	2015
1060850	0	0	0	82	0	0	60	11	109	154	1	0	0	0	0	0	0	0	0	0	0	0	0	1	1	0	0	1	0	0	0	0	0	0	1	1	2	6.1	26.5	2015
1060861	1	0	1	72	1	0	53	15	96	59	0	1	0	0	0	0	0	0	0	0	0	0	0	0	0	0	0	0	0	0	1	0	0	0	1	0	2	3.1	30.4	2015
1060863	0	0	0	68	1	0	39	15	89	74	1	0	0	0	0	0	0	0	0	0	1	1	0	0	0	0	0	0	0	0	0	0	0	0	1	1	2	13.9	20.8	2014
1060873	0	0	0	65	1	0	94	11	46	58	0	0	1	0	0	0	0	0	0	0	0	0	0	1	0	0	0	1	0	1	0	0	1	0	1	0	2	0.6	16.6	2015
1060877	0	0	0	90	1	0	67	9	96	179	0	0	0	0	0	0	0	1	0	0	1	0	0	1	0	0	1	0	0	0	0	0	0	0	3	0	2	9.5	22.9	2014
1060878	0	0	0	71	0	0	37	15	104	44	1	0	0	0	0	0	0	0	0	0	0	0	0	1	0	0	0	0	0	0	1	0	0	0	1	1	2	1.9	29.8	2015
1060885	0	0	0	78	0	0	37	15	44	73	0	0	0	0	1	0	0	0	0	0	1	1	0	0	0	1	0	0	0	0	0	0	0	0	3	4	2	4.2	25.5	2015
1060888	0	0	0	66	0	0	27	15	94	76	0	1	0	0	0	0	0	0	0	0	0	0	1	0	0	0	1	0	0	0	0	0	0	0	1	1	2	9.8	29.9	2015
1060891	0	0	0	65	0	0	42	15	140	82	1	0	0	0	0	0	0	0	0	0	1	0	1	1	0	1	1	0	0	0	0	0	0	0	1	4	2	4.8	33	2014
1060892	0	0	0	64	0	1	87	3	90	122	0	0	1	0	0	0	0	0	0	0	0	0	0	0	0	0	0	0	0	0	0	0	0	0	3	1	2	18.8	32.7	2015
1060901	0	0	0	64	0	0	36	15	63	54	1	0	0	0	0	0	0	0	0	0	1	0	0	0	0	0	0	0	0	0	0	0	0	0	1	3	2	3.9	27.5	2014
1060909	0	0	0	68	1	0	82	14	116	149	1	0	0	0	0	0	0	0	0	0	1	0	1	0	0	0	0	0	0	0	1	0	0	0	0	0	2	4.4	29.1	2015
1060910	0	0	0	60	0	0	26	15	94	110	1	0	0	0	0	0	0	0	0	0	0	0	0	1	1	0	0	1	0	0	0	0	0	0	1	1	2	3.8	29.3	2015
1060924	0	0	0	71	0	0	36	15	46	64	1	0	0	0	0	0	0	0	0	0	0	0	0	0	0	0	0	0	0	0	0	0	0	0	0	0	2	1.6	22.7	2015
1060930	0	0	0	81	1	4	75	7	60	63	0	1	0	0	0	0	0	0	0	0	0	0	1	0	1	0	0	1	0	0	1	0	1	0	0	2	2	5.9	32.1	2015
1060931	0	0	0	78	0	0	41	15	128	138	1	0	0	0	0	0	0	0	0	0	1	0	0	1	0	1	0	0	0	0	0	0	0	0	3	4	2	4	21.8	2014
1060953	0	0	0	70	1	0	40	15	95	118	0	1	0	0	0	0	0	0	0	0	1	0	0	1	1	0	1	0	0	0	0	0	0	0	3	0	2	4.2	26.1	2015
1060954	0	0	0	79	1	0	42	15	62	59	0	1	0	0	0	0	0	0	0	0	0	0	1	1	0	0	1	0	0	0	0	0	0	0	5	4	2	4	21.8	2014
1060956	0	0	0	73	1	1	47	15	115	107	1	0	0	0	0	0	0	0	0	0	0	0	0	1	1	0	1	0	0	0	0	0	0	0	4	2	2	13	22.6	2015
1060969	0	0	0	60	0	0	54	8	98	61	0	0	0	0	1	0	0	0	0	0	0	0	0	1	0	0	0	0	0	0	0	0	0	0	4	1	2	3.9	24.4	2015
1060971	0	0	0	65	0	4	52	11	107	76	0	0	0	0	1	0	0	0	0	0	0	0	0	0	0	0	0	0	0	0	0	0	0	0	4	1	2	6.6	22	2015
1060979	0	0	0	64	0	1	52	15	117	55	1	0	0	0	0	0	0	0	0	0	0	0	0	1	0	0	0	0	0	0	1	1	0	0	1	4	2	6.6	27.7	2015
1060985	0	0	0	63	0	0	56	15	175	52	0	0	0	0	0	0	0	0	0	1	0	0	0	0	0	0	0	0	0	0	0	0	0	0	4	0	2	4	21.6	2015
1060986	1	1	0	73	1	1	131	3	141	41	1	0	0	0	0	0	0	0	0	0	0	0	0	1	0	0	0	0	0	0	0	1	0	0	5	3	2	10.5	35.2	2014
1060992	0	0	0	70	0	0	63	15	91	43	0	1	0	0	0	0	0	0	0	0	0	0	0	1	0	0	1	0	0	0	0	0	0	0	3	0	2	8.7	27.6	2014
1060998	0	0	0	63	0	1	36	15	99	138	1	0	0	0	0	0	0	0	0	0	0	0	0	1	1	0	0	1	0	0	0	0	1	0	4	0	2	1.5	10.4	2014
1061019	0	0	0	72	0	4	77	15	103	56	1	0	0	0	0	0	0	0	0	0	1	0	0	0	0	0	0	1	0	0	0	0	0	0	4	2	2	12.7	27.1	2015
1061020	0	0	0	67	0	0	96	15	138	40	0	0	0	0	0	0	0	1	0	0	0	0	0	0	0	0	0	0	0	0	0	0	0	0	0	0	2	6.7	26.1	2015
1061021	0	0	0	65	0	1	56	15	122	164	1	0	0	0	0	0	0	0	0	0	0	0	0	1	1	0	1	0	0	0	0	0	0	0	4	0	2	3.8	36.4	2015
1061046	0	0	0	71	1	0	50	15	112	133	1	0	0	0	0	0	0	0	0	0	1	0	0	1	1	0	0	0	0	0	0	0	0	0	1	3	2	11.9	23.5	2014
1061052	0	0	0	62	1	1	99	9	145	161	1	0	0	0	0	0	0	0	0	0	0	0	0	1	1	0	0	0	0	0	1	1	0	0	1	4	2	29.5	29.9	2015
1061053	0	0	0	78	0	0	129	3	173	51	1	0	0	0	0	0	0	0	0	0	1	1	0	0	0	0	1	0	0	0	0	0	0	0	1	1	2	15.5	34.9	2014
1061055	0	0	0	63	1	0	43	15	107	146	1	0	0	0	0	0	0	0	0	0	1	1	0	1	0	1	0	1	0	0	0	0	0	0	1	4	2	4.6	35.2	2015
1061064	0	0	0	67	0	0	56	11	112	61	1	0	0	0	0	0	0	0	0	0	0	0	1	1	0	0	1	0	0	0	1	0	0	0	1	1	2	9.8	34.7	2015
1061078	0	0	0	70	1	0		15	106	98	1	0	0	0	0	0	0	0	0	0	0	0	0	1	1	0	0	0	0	0	0	0	0	0	1	4	2	5.8	57.7	2014
1061082	0	0	0	80	1	1	69	13	138	117	0	0	0	0	0	1	0	0	0	0	1	1	0	1	0	0	0	0	0	0	0	0	0	0	4	2	2	54.8	28.9	2015
1061085	0	0	0	60	1	1	52	15	57	64	1	0	0	0	0	0	0	0	0	0	1	0	0	1	0	0	0	1	0	0	1	0	1	0	0	0	2	2.3	27.5	2015
1061089	0	0	0	76	1	0	83	8	96	56	1	0	0	0	0	0	0	0	0	0	0	0	0	1	0	0	0	0	0	0	1	0	0	0	1	1	2	4.8	33.8	2015
1061116	0	0	0	78	1	0	75	14	97	43	1	0	0	0	0	0	0	0	0	0	0	0	0	1	0	0	0	0	0	0	0	0	0	0	5	2	2	4.6	26.2	2015
1061128	0	0	0	61	0	0	75	3	104	58	1	0	0	0	0	0	0	0	0	0	0	0	0	0	0	0	0	0	0	0	1	0	0	0	1	1	2	3.1	21	2014
1061145	0	0	0	67	1	4	51	15	112	55	1	0	0	0	0	0	0	0	0	0	0	0	0	0	1	0	0	0	0	0	0	0	0	0	1	4	2	5	25.2	2014
1061148	0	0	0	67	1	1	93	5	180	130	1	0	0	0	0	0	0	0	0	0	0	0	0	1	0	0	0	0	0	0	0	0	0	0	1	1	2	5.9	27.5	2015
1061149	0	0	0	68	0	0	31	15	103	74	0	0	0	0	0	0	0	1	0	0	0	0	0	1	0	0	0	0	0	0	0	0	0	0	0	0	2	4.8	35.1	2015
1061166	0	0	0	70	1	0	45	15	99	51	0	0	1	0	0	0	0	0	0	0	1	0	0	1	0	0	1	1	0	0	0	0	0	0	3	0	2	7.2	28.9	2015
1061176	1	1	0	69	0	4		15	114	132	1	0	0	0	0	0	0	0	0	0	1	0	1	1	1	0	0	0	0	0	0	0	0	0	1	4	2	9	22.6	2015
1061182	0	0	0	66	0	0	30	15	92	71	1	0	0	0	0	0	0	0	0	0	0	0	0	1	0	0	0	0	0	0	0	0	0	0	1	4	2	9.8	30.6	2015
1061187	0	0	0	79	1	0	67	11	102	45	0	1	0	0	0	0	0	0	0	0	0	0	0	0	0	0	0	0	0	0	0	0	0	0	5	0	2	15.9	26.7	2014
1061191	0	0	0	83	0	0	54	15	135	53	0	0	0	0	0	0	0	1	0	0	0	0	0	1	1	0	0	0	0	0	0	0	0	0	0	0	2	2	20	2014
1061193	0	0	0	90	1	0	70	15	92	67	1	0	0	0	0	0	0	0	0	0	1	0	0	1	1	0	0	0	0	0	1	0	0	0	1	0	2	6	32.4	2015
1061205	0	0	0	76	0	0	74	11	106	57	1	0	0	0	0	0	0	0	0	0	1	0	1	0	1	1	0	0	0	0	0	1	0	0	1	1	2	3.8	30.4	2015
1061209	0	0	0	61	0	1	51	15	134	57	0	0	1	0	0	0	0	0	0	0	0	0	0	1	0	0	0	0	0	0	0	0	0	0	3	2	2	13.5	26.6	2015
1061213	0	0	0	78	0	3	58	15	59	44	0	0	0	0	0	0	0	1	0	0	0	0	0	1	1	0	0	1	0	0	0	0	0	0	5	2	2	5.8	21.3	2014
1061214	0	0	0	60	1	0	91	3	136	156	1	0	0	0	0	0	0	0	0	0	1	0	1	1	0	0	0	0	0	0	1	0	0	0	1	1	2	13.9	33.8	2014
1061234	0	0	0	64	0	1	65	15	126	140	0	0	1	0	0	0	0	0	0	0	0	0	0	1	0	0	0	0	0	0	0	0	0	0	4	4	2	7.3	25.5	2015
1061241	1	0	1	64	1	0	52	15	106	69	0	0	0	0	0	0	0	0	0	1	0	0	0	0	0	0	0	1	0	0	0	0	1	0	4	4	2	14.1	34.5	2014
1061242	0	0	0	63	0	0	85	3	98	54	1	0	0	0	0	0	0	0	0	0	0	0	0	1	0	0	0	0	0	0	1	0	0	0	1	1	2	8	31.3	2014
1061270	0	0	0	65	0	0	58	7	128	61	1	0	0	0	0	0	0	0	0	0	0	0	0	0	1	0	0	0	0	0	0	0	0	0	1	1	2	7.9	21.8	2015
1061271	0	0	0	78	0	0	85	3	60	48	1	0	0	0	0	0	0	0	0	0	0	0	0	1	0	0	0	0	0	0	1	0	0	0	1	1	2	6.8	27.5	2015
1061282	0	0	0	66	0	0	40	15	43	69	1	0	0	0	0	0	0	0	0	0	0	0	0	1	0	0	0	0	0	0	0	0	0	0	5	0	2	0.7	32.8	2014
1061284	0	0	0	72	1	1	95	10	126	171	0	1	0	0	0	0	0	0	0	0	0	0	0	0	0	0	0	0	0	0	1	0	0	0	1	2	2	13.5	23.6	2015
1061285	0	0	0	79	1	0	71	9	123	130	0	0	0	0	0	0	0	0	0	1	0	0	0	0	0	0	0	0	0	0	0	0	0	0	4	1	2	91.6	24.2	2015
1061286	0	0	0	84	1	0	43	15	98	56	0	0	1	0	0	0	0	0	0	0	0	0	0	0	0	0	0	0	0	0	0	0	0	0	0	0	2	0.8	24.7	2015
1061290	0	0	0	81	0	1	76	15	141	68	1	0	0	0	0	0	0	0	0	0	0	0	0	1	1	0	0	1	0	0	0	0	0	0	4	0	2	5.6	21.4	2015
1061308	0	0	0	71	0	1	105	3	99	134	0	1	0	0	0	0	0	0	0	0	1	0	0	1	0	0	0	0	0	0	1	1	0	0	5	0	2	9.8	31	2014
1061311	0	0	0	64	0	0	43	14	62	51	1	0	0	0	0	0	0	0	0	0	1	0	0	1	0	0	0	0	0	0	0	0	0	0	1	1	2	4.7	26.9	2015
1061315	0	0	0	69	0	4	31	15	52	61	0	0	0	0	0	0	0	0	0	1	0	0	0	0	0	0	0	0	0	0	0	0	0	0	1	3	2	6.7	30	2015
1061325	0	0	0	75	0	1	64	11	135	144	0	0	0	0	0	0	0	0	0	1	0	0	0	1	0	0	0	0	0	0	0	0	0	0	4	2	2	5.8	28.9	2015
1061327	0	0	0	75	1	0		15	59	50	1	0	0	0	0	0	0	0	0	0	0	1	0	1	0	0	0	0	0	0	0	0	0	0	5	3	2	1.8	19.7	2014
1061330	0	0	0	75	1	0	34	15	90	72	1	0	0	0	0	0	0	0	0	0	0	0	0	1	0	0	0	0	0	0	0	0	0	0	1	4	2	4	30.3	2015
1061341	0	0	0	78	0	0	39	15	102	174	1	0	0	0	0	0	0	0	0	0	1	0	0	1	0	0	0	0	0	0	0	0	0	0	5	0	2	6.5	30.1	2014
1061371	0	0	0	69	1	0	58	15	60	51	0	0	1	0	0	0	0	0	0	0	0	0	0	1	0	0	0	0	0	0	0	0	0	0	0	0	2	0.7	30.3	2015
1061374	0	0	0	60	0	0	71	15	160	68	1	0	0	0	0	0	0	0	0	0	0	0	0	0	0	0	0	0	0	0	0	0	0	0	4	2	2	7.3	32.5	2015
1061378	0	0	0	62	0	1	35	15	102	63	1	0	0	0	0	0	0	0	0	0	0	0	0	1	0	0	0	0	0	0	0	0	0	0	1	3	2	4.2	35.4	2014
1061382	0	0	0	67	0	0	49	13	113	115	0	0	0	0	1	0	0	0	0	0	0	0	0	0	0	0	0	0	0	0	0	0	0	0	3	2	2	6.6	27.7	2014
1061386	0	0	0	71	0	0	36	15	94	61	1	0	0	0	0	0	0	0	0	0	1	1	0	1	0	0	0	0	0	0	0	0	0	0	3	0	2	6.6	25.1	2014
1061401	1	1	0	79	1	0	95	3	117	182	1	0	0	0	0	0	0	0	0	0	0	1	0	0	0	0	0	0	1	0	0	1	0	0	3	0	2	0.8	28.2	2014
1061404	0	0	0	77	0	0	57	15	137	117	0	0	1	0	0	0	0	0	0	0	0	0	0	0	0	0	0	0	0	0	0	0	0	0	3	0	2	8.1	19.4	2015
1061408	0	0	0	83	0	1	107	3	52	141	0	0	0	0	0	0	0	0	0	1	1	0	0	1	1	1	1	0	0	0	1	0	0	0	1	4	2	13.6	22.6	2014
1061412	0	0	0	90	0	0	63	15	36	164	1	0	0	0	0	0	0	0	0	0	0	0	0	1	0	0	0	0	0	0	0	0	0	0	5	0	2	6.7	25.9	2015
1061419	0	0	0	90	0	0	53	15	85	109	1	0	0	0	0	0	0	0	0	0	1	0	0	0	1	0	0	0	0	0	0	0	0	0	1	1	2	20.8	24.4	2015
1061440	1	1	0	69	1	0	56	15	120	57	1	0	0	0	0	0	0	0	0	0	0	1	0	1	1	0	1	0	0	0	0	0	0	0	5	3	2	22.5	22	2015
1061447	1	1	0	80	0	0	85	6	120	53	1	0	0	0	0	0	0	0	0	0	1	0	0	1	1	0	0	0	0	0	0	0	0	0	3	0	2	1.5	24.2	2014
1061450	0	0	0	60	1	1	42	15	63	62	0	0	0	1	0	0	0	0	0	0	1	0	0	1	1	0	0	0	0	0	0	0	0	0	0	0	2	8.7	20.9	2015
1061463	0	0	0	68	0	0	91	6	44	128	1	0	0	0	0	0	0	0	0	0	0	0	0	0	0	0	0	0	0	0	1	1	0	0	5	0	2	17.6	28.4	2015
1061474	0	0	0	73	1	0	34	15	64	49	1	0	0	0	0	0	0	0	0	0	1	0	0	0	0	0	1	0	0	0	0	0	0	0	5	0	2	2.1	19.2	2014
1061478	0	0	0	79	1	1	43	15	119	57	0	0	0	0	0	0	0	0	0	1	0	0	0	1	0	0	0	0	0	0	0	0	0	0	5	2	2	2.8	22	2014
1061481	0	0	0	74	0	0	43	15	100	44	1	0	0	0	0	0	0	0	0	0	1	1	0	1	0	0	1	0	0	0	0	0	0	0	3	4	2	2	23	2014
1061529	0	0	0	79	1	1	71	15	101	55	0	0	1	0	0	0	0	0	0	0	0	0	1	1	1	0	0	0	0	0	0	0	0	0	3	0	2	4.7	38.8	2015
1061547	0	0	0	69	0	1	77	15	92	55	0	0	1	0	0	0	0	0	0	0	0	0	1	1	0	0	0	0	0	0	0	0	0	0	1	2	2	1.8	33.2	2015
1061552	0	0	0	83	1	0	51	15	116	62	0	0	1	0	0	0	0	0	0	0	0	0	0	0	0	0	0	0	0	0	0	0	0	0	3	0	2	3.9	25.6	2015
1061555	0	0	0	68	1	0		14	98	120	1	0	0	0	0	0	0	0	0	0	0	0	0	0	0	0	0	0	0	0	0	0	0	0	1	0	2	2.5	24.4	2015
1061561	0	0	0	62	1	1	40	15	108	66	1	0	0	0	0	0	0	0	0	0	0	0	0	0	0	0	1	0	0	0	0	0	0	0	4	0	2	12.7	21.5	2015
1061563	0	0	0	70	0	0	51	15	127	118	0	0	0	1	0	0	0	0	0	0	1	0	0	1	0	0	0	0	0	0	0	0	0	0	3	2	2	5.5	21.6	2015
1061565	0	0	0	69	1	0	42	15	100	52	0	1	0	0	0	0	0	0	0	0	0	0	0	1	0	0	0	0	0	1	0	0	0	0	1	2	2	8	26.1	2015
1061574	0	0	0	67	1	0	80	11	84	49	1	0	0	0	0	0	0	0	0	0	1	0	0	0	0	0	0	0	0	0	1	0	0	0	5	4	2	4	36.8	2014
1061582	0	0	0	72	0	0	58	15	89	60	1	0	0	0	0	0	0	0	0	0	1	0	0	1	0	1	0	0	0	0	0	0	0	0	1	3	2	3	24.2	2015
1061583	0	0	0	61	0	0	26	13	97	111	1	0	0	0	0	0	0	0	0	0	0	0	0	1	0	0	0	0	0	0	0	0	0	0	1	1	2	3.3	32	2015
1061593	0	0	0	79	0	0	43	15	80	71	1	0	0	0	0	0	0	0	0	0	1	0	0	1	1	0	0	1	0	0	0	0	0	0	4	3	2	4.8	24.3	2015
1061601	0	0	0	75	1	4	74	8	140	68	1	0	0	0	0	0	0	0	0	0	1	0	0	1	0	0	0	0	0	0	1	0	0	0	1	4	2	20.9	25.4	2015
1061604	0	0	0	68	0	0	39	15	100	145	1	0	0	0	0	0	0	0	0	0	0	0	0	1	0	0	0	0	0	0	0	0	0	0	1	3	2	0.7	23.7	2014
1061605	0	0	0	68	0	0	42	15	100	124	1	0	0	0	0	0	0	0	0	0	1	0	0	1	0	0	0	0	0	0	0	0	0	0	4	4	2	1.1	28.9	2015
1061609	0	0	0	86	0	0	92	15	99	43	0	0	1	0	0	0	0	0	0	0	0	0	0	1	0	0	0	0	0	0	0	0	0	0	3	0	2	5.7	21.1	2015
1061610	0	0	0	73	1	1	41	15	136	56	0	0	1	0	0	0	0	0	0	0	0	0	0	1	1	0	1	0	0	0	0	0	0	0	4	0	2	3.2	24.9	2015
1061617	0	0	0	74	0	0	84	3	50	57	0	1	0	0	0	0	0	0	0	0	0	0	0	1	0	0	1	0	0	0	1	0	0	0	1	4	2	3	30.2	2015
1061626	0	0	0	83	1	0	54	14	112	60	1	0	0	0	0	0	0	0	0	0	0	0	0	1	0	0	0	0	1	0	0	0	0	0	3	0	2	6.6	25.4	2015
1061639	0	0	0	87	1	0	78	5	85	44	0	1	0	0	0	0	0	0	0	0	1	0	0	1	1	0	1	0	0	0	1	0	0	0	5	0	2	18.1	29.2	2014
1061648	0	0	0	65	0	4	48	15	111	121	0	1	0	0	0	0	0	0	0	0	0	0	0	1	0	0	0	1	0	0	0	0	0	0	4	4	2	12.5	25.2	2015
1061651	1	1	0	72	0	0	95	5	96	126	1	0	0	0	0	0	0	0	0	0	0	0	0	1	1	0	0	0	1	0	1	1	0	0	3	2	2	3.5	28.2	2014
1061652	0	0	0	70	1	4	52	14	121	61	0	1	0	0	0	0	0	0	0	0	0	0	1	1	0	0	0	0	0	0	1	0	0	0	3	2	2	8.2	19.5	2014
1061653	1	0	1	78	0	1	104	15	133	42	0	1	0	0	0	0	0	0	0	0	0	0	0	0	0	0	0	0	0	0	0	0	0	0	4	0	2	7.7	19.4	2015
1061656	0	0	0	90	0	0	47	15	94	52	1	0	0	0	0	0	0	0	0	0	0	0	0	0	0	0	0	0	0	0	0	0	0	0	5	0	2	3.8	19.5	2014
1061658	0	0	0	63	0	0	29	15	108	72	1	0	0	0	0	0	0	0	0	0	1	0	1	0	0	1	0	0	0	0	0	0	0	0	1	1	2	3.7	28.6	2015
1061665	0	0	0	70	1	0	48	15	87	48	0	0	0	0	0	1	0	0	0	0	0	0	0	0	0	0	0	0	0	0	0	0	0	0	3	0	2	8.7	23.8	2014
1061672	0	0	0	90	0	0	121	3	44	60	1	0	0	0	0	0	0	0	0	0	1	0	0	0	0	0	0	0	0	0	1	0	0	0	1	1	2	14	20.3	2015
1061684	1	0	1	89	1	1	71	14	58	65	0	0	0	0	0	0	0	0	0	1	0	0	0	1	0	0	1	1	0	0	1	0	1	0	4	1	2	4.5	18	2014
1061692	0	0	0	89	1	0	62	15	95	55	1	0	0	0	0	0	0	0	0	0	0	0	0	1	1	0	0	0	0	0	0	0	0	0	0	2	2	5.1	22.3	2015
1061734	0	0	0	78	0	0	58	15	110	62	1	0	0	0	0	0	0	0	0	0	0	0	0	0	1	0	1	1	0	0	0	0	0	0	3	2	2	3.8	30.5	2015
1061760	0	0	0	73	0	0	42	15	100	118	1	0	0	0	0	0	0	0	0	0	0	0	0	1	0	0	0	0	0	0	0	0	0	0	4	3	2	5	28.6	2015
1061767	0	0	0	71	0	0	67	15	99	40	1	0	0	0	0	0	0	0	0	0	1	0	0	1	1	0	1	1	0	0	0	0	0	0	5	2	2	2.4	37.7	2015
1061771	0	0	0	69	0	0	64	15	92	61	1	0	0	0	0	0	0	0	0	0	0	0	0	1	1	0	0	0	0	0	0	0	0	0	0	2	2	9.5	29.6	2014
1061772	0	0	0	66	0	0	82	3	95	61	1	0	0	0	0	0	0	0	0	0	1	0	0	1	0	0	0	0	0	0	0	0	0	0	1	1	2	15.6	26.7	2015
1061778	0	0	0	72	0	0	47	15	116	55	1	0	0	0	0	0	0	0	0	0	1	0	0	1	0	0	0	0	0	0	0	0	0	0	1	1	2	4.8	28.6	2014
1061787	0	0	0	60	0	4	52	15	100	51	0	0	0	1	0	0	0	0	0	0	0	0	0	0	0	0	0	0	0	0	0	0	0	0	3	0	2	7.9	38.6	2014
1061788	0	0	0	76	1	0	52	15	120	145	1	0	0	0	0	0	0	0	0	0	0	0	0	1	0	0	0	0	0	0	0	0	0	0	1	4	2	4.8	33.8	2015
1061793	0	0	0	64	0	1	45	12	54	118	1	0	0	0	0	0	0	0	0	0	0	0	0	1	0	0	0	0	0	0	0	0	0	0	1	1	2	9.5	15.7	2014
1061797	0	0	0	63	0	0	58	11	104	76	1	0	0	0	0	0	0	0	0	0	0	0	0	1	0	0	0	0	0	0	1	0	0	0	1	4	2	9.6	25.6	2014
1061799	0	0	0	78	1	1	73	15	156	42	0	0	1	0	0	0	0	0	0	0	1	0	0	1	0	0	1	0	0	0	0	0	0	0	0	0	2	4.8	28.7	2015
1061833	0	0	0	72	0	1	32	15	98	108	1	0	0	0	0	0	0	0	0	0	1	0	0	1	0	1	0	0	0	0	0	0	0	0	4	1	2	8	27.7	2015
1061840	0	0	0	65	0	0	46	15	113	45	0	0	1	0	0	0	0	0	0	0	1	0	0	1	0	0	0	0	0	0	0	0	0	0	3	0	2	4.8	38.3	2014
1061841	0	0	0	73	0	0	46	15	106	58	0	0	0	0	0	0	0	0	0	1	1	0	0	0	1	1	1	1	0	0	0	0	0	0	1	2	2	9.1	33.5	2014
1061847	0	0	0	77	1	0	49	15	100	57	1	0	0	0	0	0	0	0	0	0	1	1	0	1	0	0	0	0	0	0	0	0	0	0	1	4	2	5	36.4	2014
1061851	0	0	0	71	0	0	63	11	94	47	1	0	0	0	0	0	0	0	0	0	0	0	0	1	0	0	0	0	0	0	1	0	0	0	1	1	2	8.8	25.6	2015
1061859	0	0	0	66	0	0	83	3	107	48	1	0	0	0	0	0	0	0	0	0	0	0	1	1	0	0	0	0	0	0	1	0	0	0	1	1	2	6.8	39.3	2015
1061862	0	0	0	60	0	1	36	14	52	134	1	0	0	0	0	0	0	0	0	0	0	0	0	1	0	0	0	0	0	0	0	0	0	0	1	1	2	0.9	31.4	2014
1061867	0	0	0	79	0	0	57	15	113	51	0	1	0	0	0	0	0	0	0	0	1	0	0	1	0	0	1	0	0	0	1	1	0	0	5	1	2	14	21.2	2014
1061872	0	0	0	64	0	0	41	15	102	45	0	0	1	0	0	0	0	0	0	0	0	0	1	0	0	0	0	0	0	0	0	0	0	0	3	0	2	2.5	53.9	2015
1061876	0	0	0	67	0	1	36	15	116	134	0	1	0	0	0	0	0	0	0	0	0	0	0	1	0	0	0	0	0	0	1	0	0	0	4	3	2	16.9	24	2015
1061877	1	0	1	70	1	0	80	15	127	59	0	1	0	0	0	0	0	0	0	0	0	1	0	1	0	0	0	0	0	0	0	0	0	0	5	0	2	4.6	24	2015
1061887	0	0	0	70	0	0	62	15	129	142	0	0	0	0	0	0	0	0	0	1	0	0	0	1	0	0	1	0	0	0	0	0	0	0	4	1	2	14.9	31.8	2015
1061893	0	0	0	69	1	1	57	15	109	46	1	0	0	0	0	0	0	0	0	0	0	0	1	1	0	0	0	1	0	0	0	0	0	0	3	0	2	5.6	45.3	2014
1061910	0	0	0	61	0	0		14	95	60	0	0	0	1	0	0	0	0	0	0	1	0	1	1	0	1	0	1	0	0	0	0	0	0	3	0	2	16.7	22.4	2015
1061914	0	0	0	70	0	1	66	8	69	67	0	1	0	0	0	0	0	0	0	0	0	0	0	1	1	0	1	0	0	0	1	0	0	0	4	3	2	2.8	33.2	2015
1061918	0	0	0	77	0	3	79	7	101	141	0	1	0	0	0	0	0	0	0	0	0	0	0	0	0	0	0	0	0	0	1	0	0	0	3	0	2	1.3	21.9	2014
1061920	1	1	0	65	0	1	68	7	137	198	1	0	0	0	0	0	0	0	0	0	1	0	0	1	0	0	1	0	0	0	0	0	0	0	1	1	2	18.2	47.9	2015
1061921	0	0	0	82	1	0	48	15	115	47	1	0	0	0	0	0	0	0	0	0	0	0	0	1	0	0	1	0	0	0	0	0	0	0	0	0	2	1.1	28.4	2015
1061937	0	0	0	62	0	0	33	13	107	73	0	0	0	0	1	0	0	0	0	0	0	0	0	1	0	0	1	0	0	0	0	0	0	0	3	0	2	4.1	20.5	2014
1061941	0	0	0	66	1	4	88	3	104	59	1	0	0	0	0	0	0	0	0	0	0	0	0	1	0	0	0	0	0	0	0	0	0	0	1	1	2	6.8	29.1	2014
1061943	0	0	0	63	0	0	35	14	99	70	0	0	0	0	0	0	0	0	0	1	1	0	0	1	0	0	0	1	0	0	1	0	0	0	3	4	2	3.7	41.7	2014
1061944	0	0	0	76	1	1	93	11	104	134	0	1	0	0	0	0	0	0	0	0	0	0	0	1	0	0	0	0	0	0	1	0	0	0	1	1	2	9.6	37.3	2014
1061946	0	0	0	69	0	0	55	14	55	53	1	0	0	0	0	0	0	0	0	0	1	0	0	1	1	0	0	1	0	0	1	0	1	0	1	4	2	8.1	36.2	2014
1061951	0	0	0	80	1	0	54	15	116	54	1	0	0	0	0	0	0	0	0	0	0	1	0	1	0	0	0	0	0	0	0	0	0	0	5	3	2	5.1	20.4	2014
1061954	0	0	0	80	0	0	47	15	103	59	1	0	0	0	0	0	0	0	0	0	0	0	0	1	1	0	1	0	0	0	1	0	0	0	1	1	2	8.2	22.8	2015
1061957	0	0	0	74	0	0	51	15	118	125	0	0	0	0	1	0	0	0	0	0	0	0	0	0	0	0	0	1	0	0	0	0	0	0	3	0	2	1.7	20.8	2015
1061970	0	0	0	81	1	1	38	15	52	46	1	0	0	0	0	0	0	0	0	0	0	0	0	0	0	0	1	1	0	0	0	0	0	0	1	2	2	7	28.7	2014
1061973	0	0	0	76	1	0	58	15	37	40	1	0	0	0	0	0	0	0	0	0	1	0	0	1	0	0	0	0	0	0	0	0	0	0	1	3	2	7.9	30	2014
1061981	0	0	0	60	1	1		7	101	41	1	0	0	0	0	0	0	0	0	0	1	0	1	1	1	1	0	1	0	0	1	0	0	0	4	4	2	10.2	21.2	2015
1061990	0	0	0	81	1	0	40	15	99	68	0	0	1	0	0	0	0	0	0	0	0	0	0	0	0	0	0	0	0	0	0	0	0	0	3	0	2	8.3	22.7	2015
1061995	0	0	0	63	1	0	45	15	48	45	0	0	0	0	1	0	0	0	0	0	0	0	0	0	0	0	0	0	0	0	0	0	0	0	3	0	2	0.9	24.9	2015
1061996	0	0	0	71	0	0	54	15	40	133	1	0	0	0	0	0	0	0	0	0	1	0	0	1	0	0	0	0	0	0	0	0	0	0	4	4	2	3.2	25.5	2015
1062004	0	0	0	66	0	0	44	15	110	77	1	0	0	0	0	0	0	0	0	0	0	0	0	1	0	0	0	0	0	0	0	0	0	0	1	4	2	4.9	30.6	2014
1062016	0	0	0	63	0	1	103	13	123	54	0	0	0	1	0	0	0	0	0	0	0	0	0	0	0	0	0	0	0	0	0	0	0	0	3	0	2	8.9	22.6	2015
1062018	0	0	0	74	1	0	48	15	128	128	1	0	0	0	0	0	0	0	0	0	1	1	0	1	0	0	0	0	0	0	0	0	0	0	1	4	2	5	36	2015
1062024	0	0	0	61	0	0	65	15	172	47	1	0	0	0	0	0	0	0	0	0	0	0	0	0	0	0	0	0	0	0	0	0	0	0	1	2	2	6.7	24	2014
1062034	0	0	0	63	1	1	93	7	94	66	1	0	0	0	0	0	0	0	0	0	0	0	0	1	1	0	0	0	0	0	1	0	0	0	1	1	2	16.5	31	2015
1062049	0	0	0	89	1	0	70	14	139	45	0	0	0	1	0	0	0	0	0	0	0	0	0	0	0	0	0	0	0	0	0	0	0	0	3	0	2	6.8	17.3	2014
1062050	0	0	0	90	1	0	56	9	89	116	1	0	0	0	0	0	0	0	0	0	1	0	0	1	0	0	1	0	0	0	0	0	0	0	3	0	2	2.6	21.7	2014
1062051	0	0	0	80	0	0	84	9	88	142	0	1	0	0	0	0	0	0	0	0	0	1	0	1	0	0	1	0	0	0	1	1	0	0	3	0	2	10.9	38.4	2015
1062054	0	0	0	72	1	1	60	15	121	138	1	0	0	0	0	0	0	0	0	0	0	0	0	1	0	0	0	0	0	0	0	0	0	0	4	0	2	2.9	36.7	2015
1062059	0	0	0	72	0	1	52	15	86	68	0	0	0	0	0	0	0	0	0	1	0	0	0	1	0	0	0	0	0	0	0	0	0	0	4	1	2	16	35.7	2015
1062067	0	0	0	83	1	1	48	13	60	124	1	0	0	0	0	0	0	0	0	0	0	0	0	1	0	0	0	0	0	0	1	0	0	0	1	4	2	11.5	26.9	2014
1062075	0	0	0	68	0	0	23	15	97	62	1	0	0	0	0	0	0	0	0	0	0	0	0	1	0	0	0	0	0	0	0	0	0	0	1	4	2	2.6	24.3	2015
1062076	0	0	0	64	0	0	26	15	50	67	1	0	0	0	0	0	0	0	0	0	1	0	1	0	0	0	0	0	0	0	0	0	0	0	5	2	2	6.3	30.4	2014
1062089	0	0	0	71	0	0	41	15	103	56	1	0	0	0	0	0	0	0	0	0	0	0	0	0	0	0	0	0	0	0	0	0	0	0	1	1	2	6	29	2015
1062101	0	0	0	86	0	0	59	15	138	43	0	1	0	0	0	0	0	0	0	0	0	0	0	1	0	0	0	0	0	0	0	0	0	0	1	1	2	12.1	24.1	2015
1062114	0	0	0	66	1	1	124	3	58	58	0	0	0	0	0	0	0	1	0	0	1	0	0	1	0	0	0	0	0	0	1	0	0	0	1	4	2	14.8	33.1	2014
1062121	0	0	0	63	1	1	65	15	139	53	0	0	0	0	0	0	0	1	0	0	0	0	1	0	0	0	0	1	0	0	0	0	0	0	3	0	2	13	26.8	2015
1062122	0	0	0	62	1	0	74	15	128	142	0	1	0	0	0	0	0	0	0	0	0	0	0	1	0	0	1	0	0	0	1	0	0	0	4	0	2	13.7	34.8	2015
1062150	0	0	0	65	1	0	68	15	190	55	1	0	0	0	0	0	0	0	0	0	1	0	1	1	1	0	0	0	0	0	1	0	0	0	1	1	2	12.5	36.7	2015
1062151	0	0	0	66	1	4	113	3	164	131	1	0	0	0	0	0	0	0	0	0	0	1	1	1	0	0	0	0	0	0	1	0	0	0	1	1	2	20.6	27.3	2014
1062158	0	0	0	66	0	1	54	15	86	57	1	0	0	0	0	0	0	0	0	0	0	0	0	1	0	0	0	1	0	0	0	0	1	0	3	0	2	14.9	16.8	2015
1062165	0	0	0	73	0	4		14	104	61	1	0	0	0	0	0	0	0	0	0	1	0	0	1	0	0	0	1	0	0	0	0	0	0	1	2	2	3.9	24.5	2015
1062167	0	0	0	82	1	0	42	14	105	130	0	0	0	1	0	0	0	0	0	0	0	0	0	1	1	0	0	0	0	0	0	0	0	0	0	2	2	4.9	26.5	2015
1062176	0	0	0	67	0	1	43	15	48	117	1	0	0	0	0	0	0	0	0	0	1	0	1	1	0	0	0	0	0	0	0	0	0	0	4	0	2	1.3	25.2	2015
1062190	0	0	0	64	0	1	37	7	90	61	1	0	0	0	0	0	0	0	0	0	0	0	0	1	0	0	0	0	0	0	1	0	0	0	1	1	2	5.8	20.8	2015
1062205	0	0	0	69	0	0	39	15	87	46	1	0	0	0	0	0	0	0	0	0	1	0	0	1	1	1	1	0	0	0	0	0	0	0	1	4	2	4.9	28.4	2015
1062208	1	0	1	90	0	1	100	14	136	56	0	0	0	1	0	0	0	0	0	0	0	0	0	1	0	0	0	0	1	0	0	0	0	0	4	0	2	1.4	17.3	2014
1062211	0	0	0	64	1	0	55	15	104	51	0	0	0	0	0	0	0	0	0	1	0	0	0	1	0	0	0	0	0	0	0	0	0	0	3	0	2	1.8	21.6	2015
1062213	0	0	0	63	1	0	59	14	146	48	0	0	0	0	0	0	0	0	0	1	0	0	0	0	0	0	0	0	0	0	0	0	0	0	4	4	2	3.5	23.3	2015
1062218	0	0	0	61	1	4	40	14	114	61	0	0	1	0	0	0	0	0	0	0	0	0	0	0	0	0	0	0	0	0	0	0	0	0	4	4	2	15.8	21.1	2014
1062228	0	0	0	86	0	0	81	15	125	45	0	1	0	0	0	0	0	0	0	0	0	0	0	1	0	0	0	0	0	0	0	0	0	0	5	2	2	16.4	28.3	2015
1062245	0	0	0	73	1	1	55	12	128	122	0	0	1	0	0	0	0	0	0	0	0	0	0	0	0	0	1	0	0	0	0	0	0	0	1	1	2	15.9	18.5	2015
1062251	0	0	0	75	0	0	69	15	39	46	1	0	0	0	0	0	0	0	0	0	0	0	0	0	1	0	0	0	0	0	0	0	0	0	1	3	2	3	30	2015
1062262	0	0	0	85	1	0		15	102	59	0	0	1	0	0	0	0	0	0	0	0	1	0	1	0	0	0	0	0	0	0	0	0	0	3	2	2	3.8	27.7	2014
1062265	1	1	0	86	0	0	170	3	46	126	1	0	0	0	0	0	0	0	0	0	0	0	1	1	0	0	0	0	0	0	1	1	0	0	5	0	2	1.9	28	2014
1062272	0	0	0	66	0	0	27	15	99	75	0	0	0	0	0	0	0	0	0	1	1	0	0	1	1	0	0	1	0	0	0	0	0	0	5	3	2	0.3	28.5	2014
1062281	0	0	0	65	1	0	56	10	95	127	1	0	0	0	0	0	0	0	0	0	0	1	0	1	0	0	0	0	0	0	1	0	0	0	1	1	2	5	24.5	2014
1062282	0	0	0	68	1	0	53	15	132	72	1	0	0	0	0	0	0	0	0	0	1	0	1	1	0	0	0	0	0	0	0	0	0	0	1	4	2	5.7	31.8	2015
1062289	0	0	0	73	0	1	50	15	107	123	1	0	0	0	0	0	0	0	0	0	0	0	0	1	1	0	0	1	0	0	0	0	0	0	4	2	2	5.3	26.5	2015
1062306	0	0	0	70	0	0	57	11	100	196	0	0	0	0	1	0	0	0	0	0	0	0	0	1	0	0	0	0	0	0	0	0	0	0	4	1	2	6.9	25	2015
1062321	1	1	0	81	0	0	115	3	56	124	1	0	0	0	0	0	0	0	0	0	1	0	1	1	1	0	0	0	0	0	0	0	0	0	1	4	2	1.8	30.5	2015
1062327	0	0	0	88	1	0	57	15	87	50	1	0	0	0	0	0	0	0	0	0	0	0	0	1	0	0	0	0	0	0	0	0	0	0	0	0	2	1.8	25.5	2015
1062330	0	0	0	69	1	0	57	9	115	145	0	1	0	0	0	0	0	0	0	0	0	0	0	1	0	0	1	0	0	0	1	0	0	0	3	0	2	6.6	25.9	2015
1062333	0	0	0	90	0	0	58	15	58	51	0	0	1	0	0	0	0	0	0	0	0	1	0	0	0	0	0	1	0	0	0	0	0	0	3	2	2	9.8	23.4	2015
1062350	0	0	0	79	0	0	69	7	88	136	1	0	0	0	0	0	0	0	0	0	1	0	0	1	1	1	0	1	0	0	1	0	0	0	1	1	2	9.8	28.1	2015
1062351	0	0	0	61	0	1	74	15	144	156	1	0	0	0	0	0	0	0	0	0	0	0	0	1	1	0	0	1	0	0	0	0	0	0	4	0	2	11.6	45.1	2015
1062354	1	0	1	66	1	1		4	188	54	0	0	0	0	0	0	0	1	0	0	0	0	0	1	0	0	0	0	0	0	0	0	0	0	4	2	2	2.8	22.6	2014
1062356	0	0	0	65	0	0	49	15	96	53	0	0	0	0	0	0	0	0	0	1	0	0	0	0	0	0	0	0	0	0	0	0	0	0	4	1	2	4.1	26.4	2014
1062371	0	0	0	83	1	0	63	15	53	54	1	0	0	0	0	0	0	0	0	0	0	0	0	1	0	0	0	0	0	0	0	0	0	0	5	0	2	2.3	28.4	2014
1062375	0	0	0	72	0	4	44	15	54	50	1	0	0	0	0	0	0	0	0	0	0	0	0	0	0	0	0	0	0	0	0	0	0	0	5	3	2	1.9	37.8	2014
1062394	0	0	0	84	0	0	61	9	127	51	0	1	0	0	0	0	0	0	0	0	1	0	0	1	0	0	0	0	0	0	1	0	0	0	3	2	2	11.5	26.7	2015
1062408	0	0	0	64	1	0	37	15	81	89	1	0	0	0	0	0	0	0	0	0	0	1	0	1	1	0	0	0	0	0	0	0	0	0	1	0	2	11.6	19.4	2015
1062433	0	0	0	90	0	0	96	14	116	56	0	1	0	0	0	0	0	0	0	0	1	0	0	1	0	0	0	0	0	0	0	0	0	0	1	2	2	3.5	23.9	2014
1062440	0	0	0	85	0	0	47	15	41	62	1	0	0	0	0	0	0	0	0	0	0	0	0	0	0	0	0	0	0	0	0	0	0	0	5	2	2	3.6	20.8	2014
1062445	0	0	0	90	1	0	61	15	97	48	0	0	1	0	0	0	0	0	0	0	0	1	0	0	0	0	0	0	0	0	0	0	0	0	3	0	2	10.4	15.8	2015
1062465	0	0	0	84	0	0	45	15	128	48	1	0	0	0	0	0	0	0	0	0	0	0	0	1	1	0	1	0	0	0	0	0	0	0	3	0	2	7.1	22.3	2014
1062470	0	0	0	85	0	1	54	15	124	62	1	0	0	0	0	0	0	0	0	0	1	0	0	1	1	0	0	0	0	0	0	0	0	0	5	0	2	30	25.4	2015
1062472	0	0	0	81	1	0		13	116	125	0	0	0	0	1	0	0	0	0	0	0	0	0	1	0	0	0	1	0	0	0	0	0	0	5	0	2	4	24	2015
1062493	0	0	0	64	0	1	49	15	113	141	0	0	1	0	0	0	0	0	0	0	0	0	0	1	0	0	0	0	0	0	0	0	0	0	4	0	2	5.1	23.8	2015
1062496	0	0	0	60	1	1	72	10	118	58	0	0	0	1	0	0	0	0	0	0	1	0	1	1	0	1	0	1	0	0	1	0	1	0	1	4	2	9.7	35.4	2015
1062497	0	0	0	66	1	0	41	14	110	75	0	0	1	0	0	0	0	0	0	0	0	0	0	0	0	0	0	0	0	0	0	0	0	0	4	2	2	21.9	30.3	2015
1062498	0	0	0	66	0	4	102	3	130	48	1	0	0	0	0	0	0	0	0	0	0	1	0	0	0	0	0	0	0	0	1	0	0	0	1	1	2	7.1	23.6	2015
1062499	0	0	0	85	1	0	63	15	125	41	0	1	0	0	0	0	0	0	0	0	0	1	0	0	0	0	0	0	0	0	0	0	0	0	3	3	2	5.3	26.7	2014
1062500	0	0	0	83	0	1	79	11	114	49	1	0	0	0	0	0	0	0	0	0	0	0	0	1	0	0	1	0	0	0	0	0	0	0	4	1	2	6.1	16.8	2014
1062525	0	0	0	62	0	0	39	15	93	193	1	0	0	0	0	0	0	0	0	0	1	0	0	1	0	1	0	0	0	0	0	0	0	0	5	3	2	2.9	42.4	2014
1062526	0	0	0	77	0	0	48	15	65	107	1	0	0	0	0	0	0	0	0	0	0	0	0	1	0	0	0	1	0	0	0	0	0	0	1	4	2	4.9	29.5	2014
1062556	0	0	0	75	0	0	40	15	48	60	1	0	0	0	0	0	0	0	0	0	1	1	0	1	0	0	0	1	0	0	0	0	0	0	1	1	2	1.8	26.1	2014
1062574	0	0	0	65	1	3	63	15	81	46	0	0	1	0	0	0	0	0	0	0	0	0	0	0	0	0	0	0	0	1	0	0	0	0	3	0	2	3.9	20.2	2015
1062589	0	0	0	73	0	0	67	15	61	56	1	0	0	0	0	0	0	0	0	0	0	0	0	1	1	0	0	0	0	0	0	0	0	0	1	4	2	17.6	30.9	2015
1062605	0	0	0	90	0	0	81	14	107	138	0	0	0	0	0	0	0	1	0	0	1	0	0	0	1	0	1	1	0	0	0	0	0	0	4	2	2	9	23.1	2015
1062611	0	0	0	69	1	1	82	3	107	62	1	0	0	0	0	0	0	0	0	0	1	0	0	1	1	0	0	1	0	0	1	0	0	0	1	1	2	15.1	36.9	2014
1062616	0	0	0	88	1	1	52	15	99	138	0	0	0	0	0	0	0	0	0	1	0	0	0	1	1	0	1	0	0	0	0	0	0	0	4	1	2	8.8	32.5	2015
1062629	1	0	1	90	0	1	99	11	116	154	0	1	0	0	0	0	0	0	0	0	1	1	0	1	0	1	0	0	0	0	0	0	0	0	4	2	2	2.6	20.4	2015
1062643	0	0	0	83	1	0	64	14	143	112	0	0	0	0	1	0	0	0	0	0	0	0	0	1	1	0	0	1	0	0	0	0	0	0	3	0	2	8.7	18.2	2015
1062648	0	0	0	74	1	0	37	15	65	140	1	0	0	0	0	0	0	0	0	0	0	0	0	0	0	0	0	0	0	0	0	0	0	0	0	0	2	1.2	25	2015
1062658	0	0	0	78	1	1	73	10	88	65	1	0	0	0	0	0	0	0	0	0	0	0	0	1	0	0	1	1	0	0	1	0	0	0	3	2	2	12.8	30.7	2015
1062669	0	0	0	84	1	0	46	14	96	49	1	0	0	0	0	0	0	0	0	0	0	0	0	1	1	0	0	0	1	0	0	0	0	0	1	2	2	5.1	32.1	2014
1062682	0	0	0	67	0	4	53	11	103	62	0	0	0	0	0	0	0	0	0	1	0	0	0	0	0	0	0	0	0	0	0	0	0	0	4	1	2	6.9	20.8	2015
1062685	0	0	0	74	0	1	94	3	105	133	1	0	0	0	0	0	0	0	0	0	1	0	0	1	0	0	0	0	0	0	0	0	0	0	1	1	2	3	27.4	2014
1062686	0	0	0	86	1	4	47	15	94	66	1	0	0	0	0	0	0	0	0	0	1	0	0	1	0	0	0	0	0	0	1	0	0	0	1	1	2	2.8	22.4	2015
1062687	0	0	0	72	0	0	62	15	109	68	1	0	0	0	0	0	0	0	0	0	1	0	0	0	1	0	0	1	0	0	1	0	0	0	0	2	2	6.6	30.2	2015
1062690	0	0	0	78	1	1	39	15	101	66	0	1	0	0	0	0	0	0	0	0	0	0	0	1	0	0	1	0	0	0	1	0	0	0	4	0	2	6.1	31	2015
1062700	0	0	0	81	0	0	30	14	94	114	1	0	0	0	0	0	0	0	0	0	1	1	0	1	0	1	0	0	0	0	0	0	0	0	1	4	2	11.1	31.6	2014
1062703	0	0	0	80	1	0	75	14	114	50	0	0	0	1	0	0	0	0	0	0	0	0	0	0	0	0	0	0	0	1	0	0	0	0	0	2	2	6.6	28.4	2015
1062709	0	0	0	65	0	0	24	15	100	125	1	0	0	0	0	0	0	0	0	0	1	0	1	1	0	1	0	0	0	0	1	0	0	0	1	1	2	5.5	27.1	2015
1062725	0	0	0	75	0	0	99	3	47	122	1	0	0	0	0	0	0	0	0	0	1	0	0	1	1	0	1	1	0	0	0	0	1	0	1	1	2	5.2	27.8	2014
1062726	0	0	0	65	1	1	99	3	119	153	1	0	0	0	0	0	0	0	0	0	1	0	0	1	0	0	0	1	0	0	0	0	0	0	1	1	2	6.1	32.6	2014
1062738	0	0	0	69	1	0	28	15	85	53	1	0	0	0	0	0	0	0	0	0	0	0	0	1	1	0	1	1	0	0	0	0	0	0	5	2	2	24.9	33.6	2014
1062742	0	0	0	74	0	0	63	15	103	45	1	0	0	0	0	0	0	0	0	0	0	0	0	0	1	0	0	0	0	0	0	0	0	0	0	0	2	6	32.3	2015
1062744	0	0	0	84	0	0	71	12	94	69	0	0	0	0	0	0	0	1	0	0	0	0	0	0	0	0	0	0	0	0	0	0	0	0	3	0	2	0.9	13.3	2015
1062751	0	0	0	73	1	0	43	15	93	59	1	0	0	0	0	0	0	0	0	0	0	0	0	1	0	0	0	0	0	0	0	0	0	0	1	4	2	3.6	23	2014
1062759	0	0	0	65	1	0	41	15	53	55	1	0	0	0	0	0	0	0	0	0	1	0	0	1	0	0	0	0	0	0	0	0	0	0	0	0	2	0.8	30.3	2015
1062776	0	0	0	75	1	0	47	14	93	65	1	0	0	0	0	0	0	0	0	0	0	0	0	1	0	0	1	0	0	0	0	0	0	0	1	4	2	6	39.9	2014
1062786	0	0	0	64	1	0	48	14	98	65	1	0	0	0	0	0	0	0	0	0	0	0	0	0	1	0	1	1	0	0	1	0	0	0	1	4	2	7	39.1	2014
1062791	1	1	0	90	0	0	104	3	106	41	1	0	0	0	0	0	0	0	0	0	1	0	0	1	0	0	0	0	0	0	0	0	0	0	3	2	2	0.4	25.7	2014
1062801	0	0	0	75	1	1	58	15	103	141	1	0	0	0	0	0	0	0	0	0	0	0	0	1	1	0	0	0	0	0	1	0	0	0	4	0	2	3.5	37.6	2015
1062810	0	0	0	67	0	0	78	6	107	51	1	0	0	0	0	0	0	0	0	0	1	0	0	1	0	0	0	0	0	0	0	0	0	0	1	1	2	4.9	26.1	2015
1062817	0	0	0	79	0	3	57	15	70	51	1	0	0	0	0	0	0	0	0	0	0	0	0	1	0	0	0	0	0	0	0	0	0	0	5	0	2	7.9	18.5	2015
1062819	0	0	0	61	0	1	102	3	101	124	0	0	0	0	0	0	0	0	0	1	0	0	0	1	0	0	0	0	0	0	1	0	0	0	4	1	2	7.8	33.7	2014
1062835	0	0	0	71	1	1	29	15	58	116	0	0	0	0	0	0	0	0	0	1	0	0	0	0	0	0	0	0	0	0	0	0	0	0	4	1	2	23.9	32.7	2015
1062838	0	0	0	77	0	0	65	15	148	54	0	0	0	0	0	0	0	1	0	0	0	1	0	1	0	0	0	0	0	0	0	0	0	0	3	2	2	5.3	27.5	2015
1062871	0	0	0	67	1	1	65	15	110	50	1	0	0	0	0	0	0	0	0	0	0	0	0	1	0	0	0	1	0	0	0	0	0	0	1	2	2	3.4	20.1	2015
1062875	1	0	1	90	1	1	81	8	61	45	0	1	0	0	0	0	0	0	0	0	0	0	1	1	0	0	0	0	1	0	1	0	0	0	4	0	2	12.9	20.5	2015
1062877	0	0	0	86	0	0	49	15	113	57	0	0	0	0	0	0	0	1	0	0	0	0	0	1	0	0	0	0	0	0	0	0	0	0	5	0	2	4.3	24.6	2015
1062878	0	0	0	72	0	1	41	15	103	55	0	1	0	0	0	0	0	0	0	0	0	0	0	1	1	0	0	1	0	0	0	0	0	0	5	2	2	8.7	25.9	2014
1062882	0	0	0	82	1	1	60	14	46	160	1	0	0	0	0	0	0	0	0	0	0	0	0	1	1	0	0	0	1	0	0	0	0	0	4	0	2	0.5	17.8	2015
1062898	0	0	0	79	1	0	82	8	127	42	0	0	0	0	0	0	0	1	0	0	0	0	0	1	0	0	0	1	1	0	0	0	0	0	3	0	2	13.9	26.4	2015
1062910	0	0	0	62	1	0	42	15	42	60	1	0	0	0	0	0	0	0	0	0	0	0	0	1	0	0	0	0	0	0	0	0	0	0	0	0	2	3	32	2015
1062927	0	0	0	70	0	0	43	15	104	122	1	0	0	0	0	0	0	0	0	0	1	0	0	1	0	0	0	0	0	0	0	0	0	0	4	2	2	2.7	32	2015
1062936	0	0	0	86	0	0	41	15	46	69	1	0	0	0	0	0	0	0	0	0	1	0	0	1	0	0	0	0	0	0	0	0	0	0	5	0	2	1.8	27.8	2014
1062941	0	0	0	67	0	0	43	15	42	47	1	0	0	0	0	0	0	0	0	0	0	0	0	0	0	0	0	0	0	0	0	0	0	0	1	0	2	2	24.9	2014
1062942	0	0	0	63	0	1	77	3	90	58	1	0	0	0	0	0	0	0	0	0	1	0	0	1	1	1	1	0	0	0	1	0	0	0	1	1	2	9.7	25.4	2014
1062954	0	0	0	73	1	0	58	15	117	43	0	0	1	0	0	0	0	0	0	0	0	0	0	1	0	0	0	0	0	0	0	0	0	0	3	0	2	10.9	25.1	2014
1062966	0	0	0	76	0	1	75	14	86	56	0	0	0	0	1	0	0	0	0	0	0	0	0	1	1	0	0	1	0	0	0	0	0	0	1	2	2	19.1	29.1	2015
1062969	0	0	0	69	1	0	45	15	112	153	0	0	0	0	0	0	0	0	0	1	0	1	0	1	0	0	0	0	0	0	0	0	0	0	4	1	2	5.8	31.1	2015
1062970	0	0	0	79	1	1	70	15	138	62	1	0	0	0	0	0	0	0	0	0	0	0	0	1	1	0	1	0	0	0	0	0	0	0	4	0	2	11.8	26.7	2015
1062980	0	0	0	90	0	0	74	15	94	114	0	0	1	0	0	0	0	0	0	0	1	0	0	1	0	0	0	1	0	0	0	0	1	0	1	4	2	5.6	19.7	2015
1063012	0	0	0	60	0	4	32	15	104	61	1	0	0	0	0	0	0	0	0	0	1	0	0	0	0	0	0	0	0	0	0	0	0	0	5	0	2	3.2	32.9	2015
1063014	0	0	0	78	0	0	64	15	133	55	0	1	0	0	0	0	0	0	0	0	0	0	0	1	0	0	1	0	0	0	0	0	0	0	3	0	2	11	28.8	2015
1063016	0	0	0	70	0	0	89	3	100	62	0	1	0	0	0	0	0	0	0	0	0	0	1	1	0	0	0	0	0	0	1	0	0	0	3	0	2	11.2	34.7	2014
1063022	0	0	0	81	0	0	111	3	104	74	1	0	0	0	0	0	0	0	0	0	0	0	0	0	0	0	0	0	0	0	1	0	0	0	1	1	2	3.8	24.9	2014
1063028	0	0	0	80	0	0			114	134	1	0	0	0	0	0	0	0	0	0	0	0	0	1	1	0	0	0	0	0	0	0	0	0	1	1	2	23	26.1	2015
1063029	0	0	0	77	0	0	38	15	109	138	1	0	0	0	0	0	0	0	0	0	0	1	0	1	0	0	0	0	0	0	0	0	0	0	1	1	2	0.9	23.4	2014
1063036	1	1	0	76	1	1	111	3	41	51	1	0	0	0	0	0	0	0	0	0	0	1	0	1	1	0	1	0	0	0	1	0	0	0	4	0	2	0.2	22.7	2014
1063042	0	0	0	90	1	0	66	7	118	162	1	0	0	0	0	0	0	0	0	0	0	0	0	1	0	0	0	0	0	0	0	0	0	0	3	0	2	10.2	15.7	2015
1063059	0	0	0	68	0	0	56	15	121	65	1	0	0	0	0	0	0	0	0	0	0	0	0	1	1	0	0	0	0	0	0	0	0	0	4	4	2	9.7	27.7	2015
1063073	0	0	0	63	1	1	106	3	150	136	0	0	0	0	1	0	0	0	0	0	0	1	0	0	0	0	0	0	0	0	1	0	0	0	4	0	2	7.4	19.8	2014
1063076	0	0	0	67	0	0	62	15	125	60	1	0	0	0	0	0	0	0	0	0	1	1	0	0	0	0	0	0	0	0	0	0	0	0	1	4	2	7.6	26.3	2015
1063090	0	0	0	61	1	1	79	15	97	46	0	0	0	0	0	0	0	1	0	0	0	0	0	1	0	0	0	0	0	1	0	0	0	0	4	2	2	7.5	17.9	2014
1063091	0	0	0	74	1	0	93	3	108	56	1	0	0	0	0	0	0	0	0	0	1	0	0	1	0	1	0	0	0	0	1	0	0	0	1	1	2	5.1	26.9	2015
1063093	0	0	0	72	0	0	35	15	102	64	1	0	0	0	0	0	0	0	0	0	0	0	0	1	0	0	0	0	0	0	0	0	0	0	1	4	2	1.9	29	2014
1063110	0	0	0	68	0	0	42	15	115	129	1	0	0	0	0	0	0	0	0	0	1	0	0	0	0	0	0	0	0	0	1	0	0	0	3	0	2	2	27.4	2015
1063150	1	1	0	65	1	0	127	15	144	43	1	0	0	0	0	0	0	0	0	0	0	0	0	0	0	0	0	0	0	0	0	0	0	0	0	3	2	1.2	23.1	2015
1063152	0	0	0	75	0	0	106	3	101	155	0	1	0	0	0	0	0	0	0	0	1	0	0	0	0	0	0	0	0	0	1	1	0	0	5	2	2	19	27.6	2014
1063157	0	0	0	66	1	1	131	7	145	42	1	0	0	0	0	0	0	0	0	0	1	0	1	1	1	0	1	0	0	0	1	1	0	0	5	3	2	0.4	25.7	2015
1063159	0	0	0	71	1	0	99	3	97	54	1	0	0	0	0	0	0	0	0	0	0	0	0	1	0	0	0	0	0	0	0	0	0	0	1	1	2	3.9	22.3	2014
1063160	1	0	1	63	0	0	73	15	135	157	0	0	0	0	0	0	0	1	0	0	0	0	0	1	0	0	0	1	0	0	0	0	0	0	3	0	2	1.3	31.3	2015
1063204	0	0	0	61	0	1		15	127	60	0	1	0	0	0	0	0	0	0	0	0	0	0	1	0	0	0	0	0	0	0	0	0	0	3	4	2	11.5	27.1	2015
1063208	0	0	0	79	0	0	162	3	145	166	0	0	0	0	0	0	0	1	0	0	1	0	0	1	0	0	1	0	0	0	1	1	0	0	5	0	2	7.9	19.2	2014
1063227	0	0	0	67	0	0	74	14	48	61	1	0	0	0	0	0	0	0	0	0	1	1	1	1	0	0	0	0	0	0	1	0	0	0	5	0	2	14.6	31.5	2014
1063231	0	0	0	86	0	0	72	14	70	41	0	0	1	0	0	0	0	0	0	0	0	0	0	1	1	0	0	1	0	0	0	0	0	0	3	0	2	1	20.3	2014
1063233	0	0	0	67	1	1	72	6	112	58	1	0	0	0	0	0	0	0	0	0	1	0	0	1	0	0	0	0	0	0	1	0	0	0	1	1	2	14.9	20.7	2015
1063265	0	0	0	67	0	0	82	13	116	50	0	0	0	0	0	0	0	1	0	0	1	0	0	1	1	0	0	0	0	0	0	0	0	0	1	2	2	1.5	33.1	2015
1063270	0	0	0	69	1	1	41	15	135	58	1	0	0	0	0	0	0	0	0	0	0	0	0	1	0	0	0	0	0	0	0	0	0	0	0	0	2	1.3	29.5	2015
1063283	0	0	0	69	0	1	39	15	124	125	1	0	0	0	0	0	0	0	0	0	1	0	0	0	1	0	0	0	0	0	0	0	0	0	1	4	2	33	23	2015
1063294	0	0	0	64	1	0		15	110	131	0	0	1	0	0	0	0	0	0	0	0	0	1	1	0	0	1	1	0	0	0	0	0	0	3	2	2	8.1	30.4	2014
1063311	1	1	0	76	0	0		3	134	45	1	0	0	0	0	0	0	0	0	0	0	0	0	1	0	0	0	0	0	0	0	0	0	0	1	1	2	0.2	23.9	2015
1063315	0	0	0	67	1	0	46	15	63	53	1	0	0	0	0	0	0	0	0	0	0	0	0	1	0	0	0	0	0	0	0	0	0	0	0	4	2	0.9	23.5	2015
1063323	0	0	0	67	0	0	46	15	98	58	0	0	0	0	0	0	0	0	0	1	0	0	0	1	0	0	0	0	0	0	0	0	0	0	1	1	2	14.6	31.1	2015
1063346	1	0	1	61	0	0	77	10	92	56	0	0	0	0	0	0	0	0	0	1	0	0	0	0	0	0	0	0	0	0	0	0	0	0	1	1	2	20.6	40.7	2015
1063354	0	0	0	65	0	4	44	15	63	54	1	0	0	0	0	0	0	0	0	0	1	0	0	0	1	1	0	0	0	0	0	0	0	0	1	4	2	3.1	25	2015
1063358	0	0	0	81	0	0	52	15	100	58	1	0	0	0	0	0	0	0	0	0	0	0	0	1	0	0	0	0	0	0	0	0	0	0	1	1	2	9	24.6	2015
1063366	0	0	0	79	1	0	57	15	96	53	1	0	0	0	0	0	0	0	0	0	0	0	0	1	0	0	0	0	0	0	0	0	0	0	1	4	2	12.9	25.9	2015
1063375	0	0	0	65	0	0	100	3	111	50	1	0	0	0	0	0	0	0	0	0	0	0	0	1	0	0	0	0	0	0	1	0	0	0	1	1	2	3.9	38.3	2014
1063378	0	0	0	67	0	0	54	15	70	61	0	0	0	1	0	0	0	0	0	0	1	1	0	1	1	1	1	1	0	0	0	0	0	0	3	4	2	9	19.9	2014
1063379	0	0	0	72	0	0	87	3	80	64	1	0	0	0	0	0	0	0	0	0	0	0	0	0	0	0	1	0	0	0	1	0	0	0	1	1	2	4.9	29.7	2014
1063381	1	0	1	60	0	1	133	15	143	40	0	0	0	1	0	0	0	0	0	0	0	0	0	1	1	0	0	0	0	0	1	0	0	0	4	4	2	1.4	26.7	2015
1063389	0	0	0	82	0	0	31	14	101	68	0	1	0	0	0	0	0	0	0	0	0	0	0	1	0	0	0	0	0	0	0	0	0	0	3	0	2	3.7	17	2015
1063404	0	0	0	87	0	4	65	10	94	54	1	0	0	0	0	0	0	0	0	0	1	0	0	1	1	0	1	0	0	0	1	0	0	0	1	1	2	8.8	27	2015
1063408	0	0	0	67	1	0	31	15	63	46	1	0	0	0	0	0	0	0	0	0	0	0	0	1	0	0	0	0	0	0	0	0	0	0	5	4	2	1	41.3	2015
1063412	0	0	0	65	1	4	54	15	46	53	1	0	0	0	0	0	0	0	0	0	0	0	0	1	0	0	0	0	0	0	0	0	0	0	0	2	2	1.6	22.3	2015
1063425	0	0	0	74	0	4	46	15	45	60	1	0	0	0	0	0	0	0	0	0	1	0	1	1	1	0	0	0	0	0	0	0	0	0	5	2	2	9	30	2015
1063430	0	0	0	72	1	0	38	15	126	111	0	0	0	0	0	0	0	0	0	1	0	0	0	1	0	0	0	0	0	0	0	0	0	0	5	2	2	4.7	22.4	2015
1063432	0	0	0	70	0	4	54	15	90	70	1	0	0	0	0	0	0	0	0	0	0	0	0	1	0	0	0	0	0	0	0	0	0	0	1	4	2	13.1	25.7	2014
1063444	0	0	0	86	1	0	57	15	58	58	0	0	0	0	0	0	0	0	0	1	0	0	0	1	0	0	0	0	0	0	0	0	0	0	5	0	2	1.7	24.4	2015
1063462	0	0	0	69	0	1	93	10	105	59	0	0	0	0	0	0	0	0	0	1	1	0	0	1	0	1	0	1	0	0	0	0	1	0	3	2	2	7.3	20.6	2015
1063469	0	0	0	68	1	0	39	15	101	47	1	0	0	0	0	0	0	0	0	0	0	0	0	1	0	0	0	0	0	0	0	0	0	0	3	0	2	2.1	45	2015
1063475	0	0	0	78	0	0	77	10	46	58	1	0	0	0	0	0	0	0	0	0	0	0	0	0	0	0	0	0	0	0	1	0	0	0	1	1	2	1.6	32.3	2014
1063490	0	0	0	66	0	1	34	15	105	76	0	1	0	0	0	0	0	0	0	0	0	0	0	1	0	0	1	0	0	0	1	0	0	0	4	0	2	3.6	20.7	2014
1063491	0	0	0	79	0	0	46	15	54	69	1	0	0	0	0	0	0	0	0	0	0	0	0	1	0	0	0	0	0	0	0	0	0	0	4	3	2	15.1	18.5	2015
1063492	0	0	0	79	1	0	60	14	60	56	1	0	0	0	0	0	0	0	0	0	1	0	0	0	0	1	0	1	0	0	0	0	0	0	1	0	2	14.5	21.7	2015
1063501	0	0	0	70	0	0	61	11	99	44	0	0	0	0	0	0	0	0	0	1	0	1	0	1	0	0	0	0	0	0	0	0	0	0	4	1	2	12.8	21.9	2015
1063530	0	0	0	75	0	1	42	15	60	130	1	0	0	0	0	0	0	0	0	0	1	0	0	1	1	0	0	0	0	0	1	0	0	0	4	0	2	3.2	41.3	2015
1063547	0	0	0	72	1	0	83	15	62	47	1	0	0	0	0	0	0	0	0	0	0	0	0	1	0	0	0	0	0	0	0	0	0	0	5	0	2	5.7	27.2	2015
1063553	0	0	0	63	0	4	81	3	86	63	1	0	0	0	0	0	0	0	0	0	0	0	0	0	0	0	0	0	0	0	1	0	0	0	1	1	2	5.9	23.5	2015
1063556	0	0	0	84	1	4	80	9	173	48	1	0	0	0	0	0	0	0	0	0	0	0	1	0	0	0	0	0	0	0	0	0	0	0	1	1	2	6.9	25.9	2015
1063576	0	0	0	70	1	0	45	15	123	118	1	0	0	0	0	0	0	0	0	0	0	0	1	1	1	0	0	0	0	0	0	0	0	0	5	2	2	9.1	31.8	2015
1063588	0	0	0	81	1	0	63	15	145	52	1	0	0	0	0	0	0	0	0	0	0	0	0	1	0	0	0	0	0	0	0	0	0	0	5	2	2	2.6	24	2014
1063596	0	0	0	70	0	0	81	10	102	44	1	0	0	0	0	0	0	0	0	0	0	0	0	1	0	0	0	0	0	0	0	0	0	0	1	4	2	5.8	25.9	2015
1063598	0	0	0	61	0	0	43	15	53	70	1	0	0	0	0	0	0	0	0	0	0	1	0	1	0	0	0	1	0	0	0	0	0	0	1	4	2	3.7	27.6	2014
1063612	1	0	1	63	1	0	70	14	116	48	0	1	0	0	0	0	0	0	0	0	0	0	0	1	0	0	1	0	0	0	1	0	0	0	1	2	2	25.4	23.7	2015
1063613	0	0	0	68	1	0		13	108	56	0	0	1	0	0	0	0	0	0	0	0	0	1	1	1	0	1	1	0	0	0	0	0	0	3	0	2	6.1	30.2	2014
1063617	0	0	0	71	0	0	61	11	100	140	1	0	0	0	0	0	0	0	0	0	1	0	0	0	0	0	0	0	0	0	1	0	0	0	1	1	2	4.9	28.2	2015
1063638	0	0	0	90	1	0	58	14	97	129	0	0	1	0	0	0	0	0	0	0	0	0	1	1	0	0	0	0	0	0	0	0	0	0	3	4	2	14.7	24.5	2015
1063649	0	0	0	64	0	0	61	15	102	59	0	0	0	0	0	0	0	0	1	0	0	0	0	1	0	0	0	0	0	0	0	0	0	0	3	0	2	1.5	22.1	2015
1063650	0	0	0	84	1	0	52	15	49	57	1	0	0	0	0	0	0	0	0	0	0	0	0	1	0	0	0	0	0	0	0	0	0	0	5	0	2	7.6	24.4	2014
1063651	0	0	0	64	1	0	93	3	108	56	1	0	0	0	0	0	0	0	0	0	1	0	0	1	1	0	0	0	0	0	1	0	0	0	1	1	2	6.2	21.8	2014
1063653	0	0	0	60	0	0	51	15	133	155	0	1	0	0	0	0	0	0	0	0	0	0	0	0	0	0	0	0	0	0	1	0	0	0	3	0	2	23.2	18	2015
1063659	0	0	0	70	1	1	87	7	132	141	0	0	0	0	1	0	0	0	0	0	0	0	0	1	0	0	0	0	0	0	0	0	0	0	3	0	2	13.6	25	2015
1063664	0	0	0	63	0	0	82	3	117	63	1	0	0	0	0	0	0	0	0	0	1	0	0	1	1	0	0	0	0	0	1	0	0	0	1	1	2	7.1	31.2	2015
1063674	0	0	0	83	1	0	47	14	51	50	1	0	0	0	0	0	0	0	0	0	0	0	1	1	1	0	0	0	0	0	0	0	0	0	1	1	2	2	20.2	2015
1063677	0	0	0	80	0	0	47	15	61	63	1	0	0	0	0	0	0	0	0	0	0	0	0	0	0	0	0	0	0	0	0	0	0	0	5	4	2	1.7	25.1	2015
1063678	0	0	0	86	1	0	65	15	149	47	1	0	0	0	0	0	0	0	0	0	0	0	0	1	0	0	0	0	0	0	0	0	0	0	3	2	2	2.8	21.4	2015
1063686	0	0	0	80	0	1	50	15	115	68	1	0	0	0	0	0	0	0	0	0	1	0	0	1	0	0	0	0	0	0	0	0	0	0	3	0	2	2.9	39.4	2015
1063701	0	0	0	63	0	0	56	15	114	150	0	0	0	1	0	0	0	0	0	0	0	0	0	0	0	0	1	1	0	0	0	0	0	0	1	2	2	11.2	21.9	2014
1063702	0	0	0	88	1	0	80	7	60	56	1	0	0	0	0	0	0	0	0	0	0	0	0	1	0	0	0	0	1	0	0	0	0	0	3	0	2	7.6	27.5	2015
1063709	0	0	0	79	0	0	94	14	54	41	1	0	0	0	0	0	0	0	0	0	0	0	0	0	0	0	0	0	0	0	1	0	0	0	3	0	2	18.7	26.7	2014
1063711	0	0	0	64	1	4	42	14	133	49	0	0	0	1	0	0	0	0	0	0	0	0	1	0	0	0	0	1	0	0	0	0	0	0	3	0	2	30.7	30.3	2014
1063712	0	0	0	74	1	1	37	15	55	49	1	0	0	0	0	0	0	0	0	0	1	0	1	1	0	1	0	1	0	0	0	0	1	0	5	2	2	2.2	21.5	2014
1063716	0	0	0	86	1	4	71	10	71	51	0	0	1	0	0	0	0	0	0	0	0	1	0	1	0	0	0	0	1	0	0	0	0	0	0	0	2	2.3	23.8	2015
1063717	0	0	0	86	0	0	50	14	96	45	1	0	0	0	0	0	0	0	0	0	0	0	0	1	0	0	0	0	0	0	0	0	0	0	3	0	2	12.8	25.6	2014
1063734	0	0	0	65	0	1	83	9	110	145	1	0	0	0	0	0	0	0	0	0	0	0	0	1	0	0	0	1	0	0	0	1	0	0	1	1	2	23.4	28.4	2015
1063735	0	0	0	75	0	1	49	11	92	60	0	0	1	0	0	0	0	0	0	0	0	0	0	0	0	0	1	0	0	0	1	0	0	0	1	1	2	22.1	17.7	2015
1063753	0	0	0	88	1	0	58	15	105	57	0	0	0	0	0	0	1	0	0	0	0	0	0	1	0	0	0	0	0	0	0	0	0	0	3	1	2	3.8	23.7	2015
1063772	0	0	0	85	0	0	47	15	92	51	0	1	0	0	0	0	0	0	0	0	1	0	0	1	1	0	0	1	0	0	0	0	0	0	5	0	2	8.1	22.4	2014
1063783	0	0	0	62	0	0	35	12	99	111	0	0	0	0	0	0	0	0	0	1	0	0	0	1	0	0	1	0	0	0	0	0	0	0	3	0	2	13	21.3	2015
1063787	0	0	0	79	0	4	101	9	37	57	1	0	0	0	0	0	0	0	0	0	1	0	1	0	0	0	0	1	0	0	1	1	0	0	5	2	2	10.6	24.1	2015
1063795	0	0	0	75	1	1	39	14	91	71	1	0	0	0	0	0	0	0	0	0	0	0	0	1	0	0	0	0	0	0	0	0	0	0	3	2	2	1.8	26.3	2015
1063797	0	0	0	77	1	1	62	13	98	127	0	0	0	0	0	0	0	0	0	1	0	0	0	1	1	0	0	0	0	0	0	0	0	0	4	4	2	9	37.1	2014
1063808	0	0	0	75	0	0	43	15	101	54	1	0	0	0	0	0	0	0	0	0	1	1	0	1	0	0	1	0	0	0	0	0	0	0	5	1	2	1	28.3	2014
1063826	0	0	0	90	0	0	56	15	63	57	0	0	1	0	0	0	0	0	0	0	0	0	0	1	0	0	0	0	0	0	0	0	0	0	3	2	2	6.9	23.1	2014
1063844	0	0	0	70	1	0	73	13	116	47	1	0	0	0	0	0	0	0	0	0	1	0	0	1	0	0	0	0	0	0	0	0	0	0	3	1	2	6.4	16.9	2014
1063856	0	0	0	82	1	0	93	3	86	54	1	0	0	0	0	0	0	0	0	0	0	0	0	0	1	0	0	0	0	0	0	0	0	0	1	1	2	17	36.3	2014
1063869	0	0	0	79	0	0	40	15	97	68	1	0	0	0	0	0	0	0	0	0	0	0	0	1	1	0	0	0	0	0	0	0	0	0	1	4	2	3	26.8	2015
1063872	0	0	0	61	0	0	56	15	137	55	0	0	1	0	0	0	0	0	0	0	0	0	0	0	0	0	0	0	0	0	0	0	0	0	5	0	2	6	41.5	2015
1063876	0	0	0	83	0	0	52	15	132	51	0	0	1	0	0	0	0	0	0	0	0	1	0	1	0	0	0	0	0	0	0	0	0	0	5	2	2	20.7	30	2014
1063877	0	0	0	71	0	0	82	12	135	41	0	0	0	0	0	0	0	1	0	0	0	1	1	1	0	0	0	0	0	0	0	0	0	0	3	0	2	7.1	23	2015
1063880	0	0	0	90	0	0	76	14	101	44	0	0	0	1	0	0	0	0	0	0	0	1	0	1	0	0	0	1	1	0	0	0	0	0	3	2	2	10.2	25.8	2014
1063895	0	0	0	70	1	0	35	15	100	127	1	0	0	0	0	0	0	0	0	0	1	1	0	1	0	1	0	0	0	0	0	0	0	0	1	1	2	0.9	24.4	2015
1063897	0	0	0	66	0	0	39	15	102	124	1	0	0	0	0	0	0	0	0	0	0	0	0	1	0	0	1	0	0	0	0	0	0	0	1	4	2	2.1	29.8	2015
1063906	0	0	0	63	1	0	18	15	83	68	1	0	0	0	0	0	0	0	0	0	1	1	0	1	0	0	0	0	0	0	0	0	0	0	1	4	2	3.3	23.6	2014
1063913	0	0	0	73	1	1	136	3	62	51	1	0	0	0	0	0	0	0	0	0	0	0	0	1	1	0	0	0	0	0	1	0	0	0	3	0	2	10.1	41.1	2015
1063919	0	0	0	62	1	4	38	15	100	59	1	0	0	0	0	0	0	0	0	0	0	0	0	0	0	0	0	0	0	0	0	0	0	0	1	4	2	21.9	40.7	2015
1063933	0	0	0	70	0	0	59	15	164	120	1	0	0	0	0	0	0	0	0	0	1	0	0	1	1	0	1	0	0	0	0	0	0	0	3	0	2	5.6	40.3	2015
1063951	1	1	0	67	1	0	60	15	95	48	1	0	0	0	0	0	0	0	0	0	1	0	0	1	1	0	1	1	0	0	0	0	0	0	4	2	2	13.3	34.4	2015
1063956	0	0	0	72	1	0	62	15	103	46	0	0	1	0	0	0	0	0	0	0	0	0	0	1	0	0	0	0	0	0	0	0	0	0	0	0	2	1.7	25.4	2014
1063971	0	0	0	74	0	0	111	7	133	57	0	1	0	0	0	0	0	0	0	0	1	0	0	1	0	0	0	0	0	0	1	1	0	0	3	2	2	17.7	29	2014
1063998	0	0	0	62	0	1	130	3	130	132	1	0	0	0	0	0	0	0	0	0	0	0	0	1	0	0	0	0	0	0	1	0	0	0	1	2	2	17.4	34.7	2015
1064016	0	0	0	79	0	4	58	15	154	110	1	0	0	0	0	0	0	0	0	0	0	0	0	1	1	0	1	0	0	0	0	0	0	0	1	0	2	3.1	23.7	2014
1064030	1	1	0	68	0	4	110	15	141	45	1	0	0	0	0	0	0	0	0	0	1	0	0	0	1	0	0	0	0	0	0	0	0	0	5	4	2	1	28	2015
1064031	0	0	0	74	1	1	104	14	128	52	0	0	0	1	0	0	0	0	0	0	0	0	1	1	0	0	0	0	0	0	0	0	0	0	1	0	2	6.7	31.1	2014
1064053	0	0	0	81	1	0	63	15	134	40	0	1	0	0	0	0	0	0	0	0	0	0	1	1	0	0	1	0	0	0	0	0	0	0	3	0	2	16.2	37.2	2015
1064062	0	0	0	81	0	1	54	15	57	119	1	0	0	0	0	0	0	0	0	0	0	0	0	1	0	0	1	0	0	0	0	0	0	0	1	0	2	24.5	27.6	2015
1064067	0	0	0	61	0	0	85	7	142	54	0	1	0	0	0	0	0	0	0	0	0	1	0	0	0	0	1	0	0	0	1	0	0	0	1	0	2	3.7	19.6	2015
1064080	0	0	0	76	1	0	32	15	88	102	1	0	0	0	0	0	0	0	0	0	0	0	0	1	0	0	0	0	0	0	0	0	0	0	1	1	2	1.7	26.1	2014
1064103	0	0	0	65	0	4	47	15	126	70	0	0	0	0	0	0	0	0	0	1	0	0	0	0	0	0	0	0	0	0	0	0	0	0	1	1	2	1	36.8	2015
1064113	0	0	0	60	0	4	50	15	141	144	1	0	0	0	0	0	0	0	0	0	1	0	0	0	0	0	0	0	0	0	0	0	0	0	1	4	2	3.3	22.8	2015
1064117	0	0	0	76	0	0	93	3	99	59	1	0	0	0	0	0	0	0	0	0	0	0	0	1	0	0	0	0	0	0	1	0	0	0	1	1	2	9.9	27.9	2014
[truncated: 87,235 more rows]
